# Supplementary material for: Preventing illegal seafood trade using machine-learning assisted microbiome analysis
Source: BMC Biol. 2024 Sep 11;22:202. doi: 10.1186/s12915-024-02005-w (PMC11389296; doi:10.1186/s12915-024-02005-w)
Supplement: Supplementary file 1 — Additional file 1: Table S1. Precision, recall, f1-score and support obtained in gills (GI) and digestive gland (DG) obtained in comparing Porto Marghera versus Chioggia (PM vs CL), Porto MArghera versus Scardovari (PM vs SC), farmin sites. Feature importance in gills and digestive are also reported. [file 12915_2024_2005_MOESM1_ESM.xlsx]

## Sheet: PM vs CL
		GI							DG							Consensus
		precision	recall	f1-score	support				precision	recall	f1-score	support				precision	recall	f1-score	support
	PM	0.91	1	0.95	10			PM	0.89	0.8	0.84	10			PM	0.91	1	0.95	10
	CL	1	0.9	0.95	10			CL	0.82	0.9	0.86	10			CL	1	0.9	0.95	10
accuracy				0.95	20		accuracy				0.85	20		accuracy				0.95	20
macro avg		0.95	0.95	0.95	20		macro avg		0.85	0.85	0.85	20		macro avg		0.95	0.95	0.95	20
weighted avg		0.95	0.95	0.95	20		weighted avg		0.85	0.85	0.85	20		weighted avg		0.95	0.95	0.95	20
ROC AUC= 0.95							ROC AUC= 0.85							ROC AUC= 0.95

## Sheet: PM vs SC
		GI							DG							Consensus
		precision	recall	f1-score	support				precision	recall	f1-score	support				precision	recall	f1-score	support
	PM	1	1	1	10			PM	1	1	1	10			PM	1	1	1	10
	SC	1	1	1	10			SC	1	1	1	10			SC	1	1	1	10
accuracy				1	20		accuracy				1	20		accuracy				1	20
macro avg		1	1	1	20		macro		1	1	1	20		macro avg		1	1	1	20
weighted avg		1	1	1	20		weighted avg		1	1	1	20		weighted avg		1	1	1	20
ROC AUC= 1.0							ROC AUC= 1.0							ROC AUC= 1.0

## Sheet: Farming areas
		GI							DG							Consensus
		precision	recall	f1-score	support				precision	recall	f1-score	support				precision	recall	f1-score	support
	GO	0.57	0.4	0.47	10			GO	0.89	0.8	0.84	10			GO	0.8	0.8	0.8	10
	CL	0.59	1	0.74	10			CL	0.73	0.8	0.76	10			CL	0.82	0.9	0.86	10
	SC	0.5	0.5	0.5	10			SC	0.8	0.8	0.8	10			SC	0.73	0.8	0.76	10
	MA	1	0.6	0.75	10			MA	0.9	0.9	0.9	10			MA	1	0.8	0.89	10
accuracy				0.62	40		accuracy				0.82	40		accuracy				0.82	40
macro avg		0.66	0.62	0.62	40		macro avg		0.83	0.83	0.83	40		macro avg		0.84	0.82	0.83	40
weighted avg		0.66	0.62	0.62	40		weighted avg		0.83	0.82	0.83	40		weighted avg		0.84	0.82	0.83	40
K-score= 0.5							K-score= 0.76							K-score= 0.76

## Sheet: Feature Importance GI
Feature Importance table: PM vs CL. Tissue: GI
feature_names	feature_importance	Taxon
53a33bf5029bae50d784eeee93e1033a	0.119187	D_0__Bacteria;D_1__Margulisbacteria;D_2__uncultured bacterium;D_3__;D_4__;D_5__;D_6__;D_7__;D_8__;D_9__;D_10__;D_11__;D_12__;D_13__;D_14__
72cdd21a388616465137e868da591d67	0.085189	D_0__Bacteria;D_1__Proteobacteria;D_2__Gammaproteobacteria;D_3__Oceanospirillales;D_4__Endozoicomonadaceae;D_5__Endozoicomonas
9637c475dfc1ceb41b4bd59b09bba802	0.04744	D_0__Bacteria;D_1__Proteobacteria;D_2__Gammaproteobacteria;D_3__Oceanospirillales;D_4__Endozoicomonadaceae;D_5__Endozoicomonas;D_6__uncultured bacterium;D_7__;D_8__;D_9__;D_10__;D_11__;D_12__;D_13__;D_14__
b39387df4a735155fe0f4551e73a0ca1	0.041535	D_0__Bacteria;D_1__Proteobacteria;D_2__Gammaproteobacteria;D_3__Oceanospirillales;D_4__Endozoicomonadaceae;D_5__Endozoicomonas
4a50d0fd106236fb8d7975bf08d7e212	0.038676	D_0__Bacteria;D_1__Proteobacteria;D_2__Gammaproteobacteria;D_3__Oceanospirillales;D_4__Endozoicomonadaceae;D_5__Endozoicomonas;D_6__uncultured bacterium;D_7__;D_8__;D_9__;D_10__;D_11__;D_12__;D_13__;D_14__
aba06eda4b7194db41886f961fc6f1f7	0.036853	D_0__Bacteria;D_1__Proteobacteria;D_2__Alphaproteobacteria
e570a46b9d8057e8749def1c6126e0b4	0.034511	D_0__Bacteria;D_1__Proteobacteria;D_2__Alphaproteobacteria
3f9b23edcbbcb585a0112d5a716e03ca	0.031443	D_0__Bacteria;D_1__Bacteroidetes;D_2__Bacteroidia;D_3__Flavobacteriales;D_4__Flavobacteriaceae;D_5__Pseudofulvibacter;D_6__uncultured Flavobacteriaceae bacterium;D_7__;D_8__;D_9__;D_10__;D_11__;D_12__;D_13__;D_14__
1c896a379ca3a788ccce99ad06b50135	0.022392	D_0__Bacteria;D_1__Proteobacteria;D_2__Gammaproteobacteria;D_3__Alteromonadales;D_4__Colwelliaceae;D_5__Colwellia
ad60864226184113e4c7ebfd147fbd01	0.019861	D_0__Bacteria;D_1__Proteobacteria;D_2__Gammaproteobacteria;D_3__Vibrionales;D_4__Vibrionaceae;D_5__Vibrio
b63a91aee8591d5834514aac34b39f95	0.017766	D_0__Bacteria;D_1__Proteobacteria;D_2__Gammaproteobacteria;D_3__Alteromonadales;D_4__Colwelliaceae;D_5__Thalassotalea
b62604e43912a5ecf97bb40a3ee18aa7	0.016484	D_0__Bacteria;D_1__Proteobacteria;D_2__Gammaproteobacteria;D_3__Vibrionales;D_4__Vibrionaceae;D_5__Vibrio
8fead4ff62f2f884412d6c0c8d723243	0.015916	D_0__Bacteria;D_1__Proteobacteria;D_2__Gammaproteobacteria;D_3__Alteromonadales;D_4__Colwelliaceae;D_5__Colwellia
e41cf024b97c3019e7187d75b1582822	0.015092	D_0__Bacteria;D_1__Proteobacteria;D_2__Alphaproteobacteria;D_3__Rickettsiales;D_4__Rickettsiaceae;D_5__uncultured
333523f37c812e7bafe0780f66d68668	0.014589	D_0__Bacteria;D_1__Proteobacteria;D_2__Gammaproteobacteria;D_3__Francisellales;D_4__Francisellaceae;D_5__Francisella
985bd7adfa391d0256bee2532b4bf728	0.014066	D_0__Bacteria;D_1__Proteobacteria;D_2__Alphaproteobacteria;D_3__Rickettsiales;D_4__Midichloriaceae;D_5__Candidatus Jidaibacter
26e62ba0e686dc9b90f6433bf6e99b0d	0.010602	D_0__Bacteria;D_1__Chlamydiae;D_2__Chlamydiae;D_3__Chlamydiales;D_4__Chlamydiaceae
0f17b2c0954bc26fde587360c7c22c89	0.010523	D_0__Bacteria;D_1__Proteobacteria;D_2__Gammaproteobacteria;D_3__Oceanospirillales;D_4__Endozoicomonadaceae;D_5__Endozoicomonas;D_6__uncultured bacterium;D_7__;D_8__;D_9__;D_10__;D_11__;D_12__;D_13__;D_14__
354f515208564f0f4fb4de43bb03d16f	0.010287	D_0__Bacteria;D_1__Proteobacteria;D_2__Gammaproteobacteria;D_3__Vibrionales;D_4__Vibrionaceae;D_5__Vibrio
6a4b625d33690562aaa900863b4028cc	0.009931	D_0__Bacteria;D_1__Lentisphaerae;D_2__Oligosphaeria;D_3__P.palmC41;D_4__uncultured bacterium;D_5__;D_6__;D_7__;D_8__;D_9__;D_10__;D_11__;D_12__;D_13__;D_14__
c0066d0d2d43b88c2c947447d99e76e8	0.009514	D_0__Bacteria;D_1__Proteobacteria;D_2__Gammaproteobacteria;D_3__Oceanospirillales;D_4__Endozoicomonadaceae;D_5__Endozoicomonas;D_6__uncultured bacterium;D_7__;D_8__;D_9__;D_10__;D_11__;D_12__;D_13__;D_14__
1535935d40ba3a3e7111386b0719b748	0.008645	D_0__Bacteria;D_1__Epsilonbacteraeota;D_2__Campylobacteria;D_3__Campylobacterales;D_4__Helicobacteraceae;D_5__uncultured;D_6__uncultured Bathymodiolus platifrons gill symbiont;D_7__;D_8__;D_9__;D_10__;D_11__;D_12__;D_13__;D_14__
05685302f26491324b7d2646bbeade10	0.008637	D_0__Bacteria;D_1__Proteobacteria;D_2__Gammaproteobacteria;D_3__Vibrionales;D_4__Vibrionaceae;D_5__Vibrio
3355e792f6d683e3b106ff2631240e3b	0.007973	D_0__Bacteria;D_1__Proteobacteria;D_2__Gammaproteobacteria;D_3__Vibrionales;D_4__Vibrionaceae;D_5__Vibrio
3eb381c10a505a7d206788b29a728611	0.007901	D_0__Bacteria;D_1__Epsilonbacteraeota;D_2__Campylobacteria;D_3__Campylobacterales;D_4__Arcobacteraceae;D_5__Arcobacter
761f3f220ef490631fd0897f79bc3b30	0.007808	D_0__Bacteria;D_1__Proteobacteria;D_2__Gammaproteobacteria;D_3__Cellvibrionales;D_4__Cellvibrionaceae;D_5__Umboniibacter;D_6__uncultured bacterium;D_7__;D_8__;D_9__;D_10__;D_11__;D_12__;D_13__;D_14__
41e4a5ead84982f00142c774eed2647b	0.007709	D_0__Bacteria;D_1__Fusobacteria;D_2__Fusobacteriia;D_3__Fusobacteriales;D_4__Fusobacteriaceae;D_5__Fusobacterium;D_6__Fusobacteriaceae bacterium F3;D_7__;D_8__;D_9__;D_10__;D_11__;D_12__;D_13__;D_14__
6ebe927a4b9b46a704df5659e2a5340f	0.007661	D_0__Bacteria;D_1__Proteobacteria;D_2__Gammaproteobacteria;D_3__Vibrionales;D_4__Vibrionaceae;D_5__Vibrio
1ec0d853f3bdc344e235f8fdd88fa43b	0.007404	D_0__Bacteria;D_1__Proteobacteria;D_2__Gammaproteobacteria;D_3__Oceanospirillales;D_4__Endozoicomonadaceae;D_5__Endozoicomonas;D_6__uncultured bacterium;D_7__;D_8__;D_9__;D_10__;D_11__;D_12__;D_13__;D_14__
c77398cc4b937d56b929f38c4972e503	0.007334	D_0__Bacteria;D_1__Bacteroidetes;D_2__Bacteroidia;D_3__Cytophagales;D_4__Cyclobacteriaceae;D_5__uncultured;D_6__uncultured marine bacterium;D_7__;D_8__;D_9__;D_10__;D_11__;D_12__;D_13__;D_14__
b6c6226476ae7d667be91431acca466b	0.007291	D_0__Bacteria;D_1__Proteobacteria;D_2__Gammaproteobacteria;D_3__Vibrionales;D_4__Vibrionaceae;D_5__Vibrio
baab66db9ed4c45b8f55d6bbada070a1	0.00712	D_0__Bacteria;D_1__Proteobacteria;D_2__Gammaproteobacteria;D_3__Vibrionales;D_4__Vibrionaceae;D_5__Vibrio
ddf4b341f252ced026d578fdb0bb97be	0.007095	D_0__Bacteria;D_1__Proteobacteria;D_2__Gammaproteobacteria;D_3__Vibrionales;D_4__Vibrionaceae;D_5__Vibrio;D_6__Vibrio nereis;D_7__;D_8__;D_9__;D_10__;D_11__;D_12__;D_13__;D_14__
e37f0af370b33a9bbdde7517afa79f78	0.006972	D_0__Bacteria;D_1__Proteobacteria;D_2__Alphaproteobacteria;D_3__Rhodospirillales;D_4__Terasakiellaceae;D_5__uncultured;D_6__uncultured organism;D_7__;D_8__;D_9__;D_10__;D_11__;D_12__;D_13__;D_14__
f2b6a591e63450aa1f7206347aa996b2	0.006941	D_0__Bacteria;D_1__Proteobacteria;D_2__Gammaproteobacteria;D_3__Oceanospirillales;D_4__Endozoicomonadaceae;D_5__Endozoicomonas;D_6__uncultured bacterium;D_7__;D_8__;D_9__;D_10__;D_11__;D_12__;D_13__;D_14__
4f89cff8a6b15cfdb0b562d7d2149c82	0.006785	D_0__Bacteria;D_1__Proteobacteria;D_2__Gammaproteobacteria;D_3__Vibrionales;D_4__Vibrionaceae;D_5__Vibrio
60ce6dd133a05f357957e7ccc30442bf	0.006752	D_0__Bacteria;D_1__Epsilonbacteraeota;D_2__Campylobacteria;D_3__Campylobacterales;D_4__Arcobacteraceae;D_5__Arcobacter
8f861caf8b3d006d5e79ef7a62521fbb	0.006731	D_0__Bacteria;D_1__Proteobacteria;D_2__Alphaproteobacteria;D_3__Rickettsiales;D_4__Midichloriaceae;D_5__MD3-55
dd1195840fb53d6b63495c77e90bc6b5	0.006596	D_0__Bacteria;D_1__Proteobacteria;D_2__Gammaproteobacteria;D_3__Alteromonadales;D_4__Colwelliaceae;D_5__Thalassotalea;D_6__uncultured bacterium;D_7__;D_8__;D_9__;D_10__;D_11__;D_12__;D_13__;D_14__
f0600cd4c6507feb032564f23ebf7edb	0.006575	D_0__Bacteria;D_1__Proteobacteria;D_2__Gammaproteobacteria;D_3__Vibrionales;D_4__Vibrionaceae;D_5__Vibrio
347cc066186a8912fd5c03dde9422a7f	0.006574	D_0__Bacteria;D_1__Proteobacteria;D_2__Gammaproteobacteria;D_3__Vibrionales;D_4__Vibrionaceae;D_5__Vibrio
f827c8db603c59a215cba48a5521af26	0.006365	D_0__Bacteria;D_1__Proteobacteria;D_2__Gammaproteobacteria;D_3__Vibrionales;D_4__Vibrionaceae;D_5__Vibrio
43d7ddd06efa61278add22ba80e845cf	0.006315	D_0__Bacteria;D_1__Bacteroidetes;D_2__Bacteroidia;D_3__Flavobacteriales;D_4__Flavobacteriaceae;D_5__uncultured;D_6__Bacteroidetes bacterium T4-KAD-str1;D_7__;D_8__;D_9__;D_10__;D_11__;D_12__;D_13__;D_14__
ccec32a49769d71c56b760284aa9196d	0.006252	D_0__Bacteria;D_1__Proteobacteria;D_2__Gammaproteobacteria;D_3__Vibrionales;D_4__Vibrionaceae;D_5__Vibrio
ce0dbcfb9ab1ba8061f7d9aca546c89a	0.006241	D_0__Bacteria;D_1__Proteobacteria;D_2__Gammaproteobacteria;D_3__Alteromonadales;D_4__Pseudoalteromonadaceae;D_5__Pseudoalteromonas
fb21aef84fbecf127a7e4f628cb13fb2	0.006214	D_0__Bacteria;D_1__Proteobacteria;D_2__Gammaproteobacteria;D_3__Vibrionales;D_4__Vibrionaceae;D_5__Vibrio
7410b3bf82931d99c2e6e72a8b66a81f	0.006138	D_0__Bacteria;D_1__Proteobacteria;D_2__Gammaproteobacteria;D_3__Alteromonadales;D_4__Pseudoalteromonadaceae;D_5__Pseudoalteromonas;D_6__Pseudoalteromonas phenolica;D_7__;D_8__;D_9__;D_10__;D_11__;D_12__;D_13__;D_14__
3c50b0dbb50fe798deff0f6b2fd54159	0.005936	D_0__Bacteria;D_1__Proteobacteria;D_2__Gammaproteobacteria;D_3__Vibrionales;D_4__Vibrionaceae;D_5__Vibrio
f1b070a41d9e9a77284dfa2734e91049	0.005878	D_0__Bacteria;D_1__Epsilonbacteraeota;D_2__Campylobacteria;D_3__Campylobacterales;D_4__Arcobacteraceae;D_5__Arcobacter;D_6__Arcobacter sp. UDC313;D_7__;D_8__;D_9__;D_10__;D_11__;D_12__;D_13__;D_14__
a7faa5340a307b72ed0f84261cfd40b4	0.005562	D_0__Bacteria;D_1__Proteobacteria;D_2__Gammaproteobacteria;D_3__Vibrionales;D_4__Vibrionaceae;D_5__Vibrio
d7772079c4ec34f08a0a7a5e224f3625	0.005081	D_0__Bacteria;D_1__Proteobacteria;D_2__Gammaproteobacteria;D_3__Alteromonadales;D_4__Colwelliaceae;D_5__Colwellia
d21cc8d642bf62994d459a9ac4efc4ad	0.005013	D_0__Bacteria;D_1__Proteobacteria;D_2__Gammaproteobacteria;D_3__Vibrionales;D_4__Vibrionaceae;D_5__Vibrio
f857fce35f6491e70daed82cb7a5fcd7	0.004907	D_0__Bacteria;D_1__Spirochaetes;D_2__Spirochaetia;D_3__Spirochaetales;D_4__Spirochaetaceae;D_5__uncultured;D_6__uncultured Spirochaetes bacterium;D_7__;D_8__;D_9__;D_10__;D_11__;D_12__;D_13__;D_14__
3b24f9d08538b97ac608d6fb77616f1b	0.004633	D_0__Bacteria;D_1__Proteobacteria;D_2__Alphaproteobacteria;D_3__Rickettsiales;D_4__Mitochondria;D_5__uncultured bacterium;D_6__;D_7__;D_8__;D_9__;D_10__;D_11__;D_12__;D_13__;D_14__
8998c5835bc18a266489a2216617933d	0.00432	D_0__Bacteria;D_1__Proteobacteria;D_2__Gammaproteobacteria;D_3__Steroidobacterales;D_4__Woeseiaceae;D_5__Woeseia
ba871f0160a39379a5acc29a6fd6806a	0.003984	D_0__Bacteria;D_1__Proteobacteria;D_2__Gammaproteobacteria;D_3__Francisellales;D_4__Francisellaceae;D_5__uncultured;D_6__uncultured bacterium;D_7__;D_8__;D_9__;D_10__;D_11__;D_12__;D_13__;D_14__
e77dac357ab6a0b2a693bd490bdf87a6	0.003925	D_0__Bacteria;D_1__Proteobacteria;D_2__Gammaproteobacteria;D_3__Oceanospirillales;D_4__Endozoicomonadaceae;D_5__Endozoicomonas
1ffd679477bc7d2f7589b0c9eb2eb700	0.003909	D_0__Bacteria;D_1__Epsilonbacteraeota;D_2__Campylobacteria;D_3__Campylobacterales;D_4__Arcobacteraceae;D_5__Arcobacter
898355cae21d55f9f5d222e4bacf96d2	0.003749	D_0__Bacteria;D_1__Proteobacteria;D_2__Gammaproteobacteria;D_3__Alteromonadales;D_4__Colwelliaceae;D_5__Colwellia
5895909245519435a7477ff5a823d4ae	0.003631	D_0__Bacteria;D_1__Proteobacteria;D_2__Alphaproteobacteria;D_3__Rickettsiales;D_4__Mitochondria;D_5__uncultured bacterium;D_6__;D_7__;D_8__;D_9__;D_10__;D_11__;D_12__;D_13__;D_14__
32bd566792cd3aad95892efd57a84106	0.003522	D_0__Bacteria;D_1__Proteobacteria;D_2__Alphaproteobacteria;D_3__Rhodobacterales;D_4__Rhodobacteraceae;D_5__Lentibacter;D_6__uncultured bacterium;D_7__;D_8__;D_9__;D_10__;D_11__;D_12__;D_13__;D_14__
6f105a965421b665b916ff7b9e2b4f8e	0.003518	D_0__Bacteria;D_1__Proteobacteria;D_2__Gammaproteobacteria;D_3__Alteromonadales;D_4__Pseudoalteromonadaceae;D_5__Pseudoalteromonas
58a7463eb7750716edc9a8b2816816d5	0.003515	D_0__Bacteria;D_1__Proteobacteria;D_2__Gammaproteobacteria;D_3__Alteromonadales;D_4__Alteromonadaceae;D_5__Glaciecola;D_6__uncultured bacterium;D_7__;D_8__;D_9__;D_10__;D_11__;D_12__;D_13__;D_14__
5dfb65ec05e87c17206bc653de2d4d66	0.003272	D_0__Bacteria;D_1__Proteobacteria;D_2__Gammaproteobacteria;D_3__Vibrionales;D_4__Vibrionaceae;D_5__Vibrio
7adb3963abf22a239d03d6c126b34fa6	0.003173	D_0__Bacteria;D_1__Proteobacteria;D_2__Gammaproteobacteria;D_3__Piscirickettsiales;D_4__Piscirickettsiaceae;D_5__Candidatus Endoecteinascidia;D_6__uncultured bacterium;D_7__;D_8__;D_9__;D_10__;D_11__;D_12__;D_13__;D_14__
6ec4c1255e588ff99f09758797aaca44	0.003161	D_0__Bacteria;D_1__Proteobacteria;D_2__Gammaproteobacteria;D_3__Vibrionales;D_4__Vibrionaceae;D_5__Vibrio;D_6__Vibrio fortis;D_7__;D_8__;D_9__;D_10__;D_11__;D_12__;D_13__;D_14__
0def74d4e8e2aabd205cda74c41c36ed	0.003123	D_0__Bacteria;D_1__Bacteroidetes;D_2__Bacteroidia;D_3__Flavobacteriales;D_4__Flavobacteriaceae;D_5__Flavicella;D_6__uncultured bacterium;D_7__;D_8__;D_9__;D_10__;D_11__;D_12__;D_13__;D_14__
9942f28c2ff4c7cae7ce36b3c80c6040	0.003122	D_0__Bacteria;D_1__Proteobacteria;D_2__Alphaproteobacteria;D_3__Rickettsiales;D_4__Rickettsiaceae;D_5__uncultured;D_6__metagenome;D_7__;D_8__;D_9__;D_10__;D_11__;D_12__;D_13__;D_14__
fe6c15e99abb3bcc57ec78e5b616fa8b	0.003118	D_0__Bacteria;D_1__Bacteroidetes;D_2__Bacteroidia;D_3__Flavobacteriales;D_4__Cryomorphaceae;D_5__uncultured
60f5a47712624180cdb3f97a7e965470	0.002969	D_0__Bacteria;D_1__Proteobacteria;D_2__Gammaproteobacteria;D_3__Oceanospirillales;D_4__Endozoicomonadaceae;D_5__Endozoicomonas
391f02962b4386a4d9422c488ab610ab	0.002931	D_0__Bacteria;D_1__Proteobacteria;D_2__Gammaproteobacteria;D_3__Alteromonadales;D_4__Pseudoalteromonadaceae;D_5__Pseudoalteromonas;D_6__Pseudoalteromonas lipolytica;D_7__;D_8__;D_9__;D_10__;D_11__;D_12__;D_13__;D_14__
a2b3a6e87ee49986c0526b43e76a91c8	0.002919	D_0__Bacteria;D_1__Bacteroidetes;D_2__Bacteroidia;D_3__Flavobacteriales;D_4__NS9 marine group;D_5__uncultured Flavobacterium sp.;D_6__;D_7__;D_8__;D_9__;D_10__;D_11__;D_12__;D_13__;D_14__
9301931349663f98f8467a638b9d8c01	0.002914	D_0__Bacteria;D_1__Chlamydiae;D_2__Chlamydiae;D_3__Chlamydiales;D_4__Simkaniaceae;D_5__Simkania;D_6__Simkania negevensis Z;D_7__;D_8__;D_9__;D_10__;D_11__;D_12__;D_13__;D_14__
8391016dc7cad9d7b8df99a207e0d558	0.002833	D_0__Bacteria;D_1__Bacteroidetes;D_2__Bacteroidia;D_3__Flavobacteriales;D_4__Crocinitomicaceae;D_5__Crocinitomix;D_6__uncultured Bacteroidetes/Chlorobi group bacterium;D_7__;D_8__;D_9__;D_10__;D_11__;D_12__;D_13__;D_14__
d40072a404cf33158ef2ec8e535347f7	0.002796	D_0__Bacteria;D_1__Proteobacteria;D_2__Gammaproteobacteria;D_3__Oceanospirillales;D_4__Endozoicomonadaceae;D_5__Endozoicomonas
3f111c299792654fc9fb105ef3d02b61	0.00274	D_0__Bacteria;D_1__Proteobacteria;D_2__Alphaproteobacteria;D_3__Rickettsiales;D_4__Mitochondria;D_5__uncultured bacterium;D_6__;D_7__;D_8__;D_9__;D_10__;D_11__;D_12__;D_13__;D_14__
675a1e9ee0bd9112f7c6c243cf1a24b8	0.00258	D_0__Bacteria;D_1__Spirochaetes;D_2__Spirochaetia;D_3__Spirochaetales;D_4__Spirochaetaceae;D_5__uncultured;D_6__uncultured Spirochaetes bacterium;D_7__;D_8__;D_9__;D_10__;D_11__;D_12__;D_13__;D_14__
abdc535919703dfadbb6a1a7fc1e1e89	0.002454	D_0__Bacteria;D_1__Proteobacteria;D_2__Gammaproteobacteria;D_3__Alteromonadales;D_4__Psychromonadaceae;D_5__Psychromonas
9672e6915915c6d28bbce4ae93abe38d	0.002431	D_0__Bacteria;D_1__Fibrobacteres;D_2__Chitinivibrionia;D_3__Chitinivibrionales;D_4__Chitinivibrionaceae;D_5__possible genus 03;D_6__uncultured bacterium;D_7__;D_8__;D_9__;D_10__;D_11__;D_12__;D_13__;D_14__
a8f973c2655daf4ea76116eb548ce022	0.002418	D_0__Bacteria;D_1__Proteobacteria;D_2__Gammaproteobacteria;D_3__Oceanospirillales;D_4__Endozoicomonadaceae;D_5__Endozoicomonas
b776abbce43a47b40f1909d21a931a61	0.002374	D_0__Bacteria;D_1__Tenericutes;D_2__Mollicutes;D_3__Mycoplasmatales;D_4__Mycoplasmataceae;D_5__Mycoplasma;D_6__uncultured bacterium;D_7__;D_8__;D_9__;D_10__;D_11__;D_12__;D_13__;D_14__
d3eb04abea1bfbe76a5ab1852df2250a	0.002371	D_0__Bacteria;D_1__Proteobacteria
84d55187590b29bd3482f276def7588d	0.002361	D_0__Bacteria;D_1__Proteobacteria;D_2__Gammaproteobacteria;D_3__Alteromonadales;D_4__Psychromonadaceae;D_5__Psychromonas
485a0a5bb1e43b5dfb86636a255cecc0	0.00226	D_0__Bacteria;D_1__Proteobacteria;D_2__Gammaproteobacteria;D_3__Vibrionales;D_4__Vibrionaceae;D_5__Vibrio;D_6__Vibrio aestuarianus;D_7__;D_8__;D_9__;D_10__;D_11__;D_12__;D_13__;D_14__
b9797cb8aa6d90a83682f1dd1aecd41e	0.002257	D_0__Bacteria;D_1__Proteobacteria;D_2__Gammaproteobacteria;D_3__Alteromonadales;D_4__Colwelliaceae;D_5__Thalassotalea;D_6__uncultured bacterium;D_7__;D_8__;D_9__;D_10__;D_11__;D_12__;D_13__;D_14__
a7d39ba399661b3682122ff73a3c8da4	0.002031	D_0__Bacteria;D_1__Proteobacteria;D_2__Gammaproteobacteria;D_3__Alteromonadales;D_4__Moritellaceae;D_5__Moritella
ccc15d6b22bf4cdfbf0243970662da9d	0.002017	D_0__Bacteria;D_1__Proteobacteria;D_2__Gammaproteobacteria;D_3__Vibrionales;D_4__Vibrionaceae;D_5__Vibrio
33400bc63a6f45751bbf7e51ce48ddbc	0.001891	D_0__Bacteria;D_1__Proteobacteria;D_2__Gammaproteobacteria;D_3__Alteromonadales;D_4__Pseudoalteromonadaceae;D_5__Pseudoalteromonas
60f57b1d3cef659a7c89ee5be595b05e	0.001874	D_0__Bacteria;D_1__Proteobacteria;D_2__Gammaproteobacteria;D_3__Alteromonadales;D_4__Colwelliaceae;D_5__Thalassotalea;D_6__uncultured bacterium;D_7__;D_8__;D_9__;D_10__;D_11__;D_12__;D_13__;D_14__
08208079dff8dbbee4a10904c390cab6	0.001837	D_0__Bacteria;D_1__Spirochaetes;D_2__Spirochaetia;D_3__Spirochaetales;D_4__Spirochaetaceae;D_5__uncultured
b35488bad6d72917c2d6cb28e5884e66	0.001813	D_0__Bacteria;D_1__Proteobacteria;D_2__Gammaproteobacteria;D_3__Alteromonadales;D_4__Pseudoalteromonadaceae;D_5__Pseudoalteromonas
2cad6446d9824d4c61e020152e1fefba	0.001776	D_0__Bacteria;D_1__Bacteroidetes;D_2__Bacteroidia;D_3__Flavobacteriales;D_4__Flavobacteriaceae;D_5__uncultured;D_6__Bacteroidetes bacterium T4-KAD-str1;D_7__;D_8__;D_9__;D_10__;D_11__;D_12__;D_13__;D_14__
a6055397eba12964b68cf117c85f588d	0.001764	D_0__Bacteria;D_1__Spirochaetes;D_2__Spirochaetia;D_3__Spirochaetales;D_4__Spirochaetaceae;D_5__uncultured;D_6__uncultured Spirochaetaceae bacterium;D_7__;D_8__;D_9__;D_10__;D_11__;D_12__;D_13__;D_14__
9ad0f5fb6e9d5bcc26c4dce99607a9b2	0.001759	D_0__Bacteria;D_1__Epsilonbacteraeota;D_2__Campylobacteria;D_3__Campylobacterales;D_4__Arcobacteraceae;D_5__Arcobacter
89a6f9f1ef7c9db0f0cab88d6c2dfd47	0.001731	D_0__Bacteria;D_1__Proteobacteria;D_2__Gammaproteobacteria;D_3__Francisellales;D_4__Francisellaceae;D_5__Francisella
be4fe59576218a72821c863d5433dcde	0.00173	D_0__Bacteria;D_1__Proteobacteria;D_2__Gammaproteobacteria;D_3__Alteromonadales;D_4__Colwelliaceae;D_5__Colwellia
bfbed48b343307fb3860815cfd1e70c5	0.001707	D_0__Bacteria;D_1__Epsilonbacteraeota;D_2__Campylobacteria;D_3__Campylobacterales;D_4__Arcobacteraceae;D_5__Arcobacter;D_6__uncultured marine bacterium;D_7__;D_8__;D_9__;D_10__;D_11__;D_12__;D_13__;D_14__
76bb9933fef57ca7f553cc19683cdcba	0.001686	D_0__Bacteria;D_1__Proteobacteria;D_2__Gammaproteobacteria;D_3__Vibrionales;D_4__Vibrionaceae;D_5__Vibrio
5090bad9421820eb8d5f1afbc8580f4b	0.001639	D_0__Bacteria;D_1__Proteobacteria;D_2__Gammaproteobacteria;D_3__Alteromonadales;D_4__Colwelliaceae;D_5__Colwellia
988e44e1066ea2f954a479333659467b	0.001516	D_0__Bacteria;D_1__Proteobacteria;D_2__Gammaproteobacteria;D_3__Alteromonadales;D_4__Colwelliaceae;D_5__Colwellia
4773fcb91a0f5476a45f9522c517d18f	0.001498	D_0__Bacteria;D_1__Bacteroidetes;D_2__Bacteroidia;D_3__Flavobacteriales;D_4__Flavobacteriaceae;D_5__Flavicella;D_6__uncultured bacterium;D_7__;D_8__;D_9__;D_10__;D_11__;D_12__;D_13__;D_14__
a9d98e802d3bdc944f969e7e209d7a8b	0.001473	D_0__Bacteria;D_1__Proteobacteria;D_2__Gammaproteobacteria;D_3__Vibrionales;D_4__Vibrionaceae;D_5__Vibrio
40495ccbd260984f09d542b5cf738321	0.001468	D_0__Bacteria;D_1__Proteobacteria;D_2__Gammaproteobacteria;D_3__Alteromonadales;D_4__Shewanellaceae;D_5__Shewanella;D_6__Shewanella colwelliana;D_7__;D_8__;D_9__;D_10__;D_11__;D_12__;D_13__;D_14__
71081eb003aaf6f70f545671cec18561	0.00141	D_0__Bacteria;D_1__Proteobacteria;D_2__Gammaproteobacteria;D_3__Vibrionales;D_4__Vibrionaceae;D_5__Vibrio
8c2d6dd93fad67b65e05d3ff10758230	0.001402	D_0__Bacteria;D_1__Proteobacteria;D_2__Gammaproteobacteria;D_3__Alteromonadales;D_4__Pseudoalteromonadaceae;D_5__Pseudoalteromonas
534cef7e07556fe514d41ccc06d96554	0.001366	D_0__Bacteria;D_1__Proteobacteria;D_2__Gammaproteobacteria;D_3__Alteromonadales;D_4__Shewanellaceae;D_5__Shewanella;D_6__Shewanella colwelliana;D_7__;D_8__;D_9__;D_10__;D_11__;D_12__;D_13__;D_14__
13fb2daae81fc03061104cd28fcd9ea2	0.001309	D_0__Bacteria;D_1__Proteobacteria;D_2__Gammaproteobacteria;D_3__Oceanospirillales;D_4__Endozoicomonadaceae;D_5__Endozoicomonas;D_6__uncultured bacterium;D_7__;D_8__;D_9__;D_10__;D_11__;D_12__;D_13__;D_14__
3763650176b5a187214cbba36723d2d8	0.001258	D_0__Bacteria;D_1__Proteobacteria;D_2__Gammaproteobacteria;D_3__Vibrionales;D_4__Vibrionaceae;D_5__Vibrio
1f2df9321f53cc9ea27a8b2e48aba5e2	0.001207	D_0__Bacteria;D_1__Epsilonbacteraeota;D_2__Campylobacteria;D_3__Campylobacterales;D_4__Helicobacteraceae;D_5__uncultured;D_6__uncultured Bathymodiolus platifrons gill symbiont;D_7__;D_8__;D_9__;D_10__;D_11__;D_12__;D_13__;D_14__
3b1bc2a7e766ceed5eea6ede7c103fd6	0.001134	D_0__Bacteria;D_1__Proteobacteria;D_2__Gammaproteobacteria;D_3__Vibrionales;D_4__Vibrionaceae;D_5__Vibrio;D_6__Vibrio gigantis;D_7__;D_8__;D_9__;D_10__;D_11__;D_12__;D_13__;D_14__
d4b20c6da5daac9cbcbb8ffba1d39e39	0.001132	D_0__Bacteria;D_1__Fusobacteria;D_2__Fusobacteriia;D_3__Fusobacteriales;D_4__Fusobacteriaceae;D_5__Psychrilyobacter;D_6__uncultured bacterium;D_7__;D_8__;D_9__;D_10__;D_11__;D_12__;D_13__;D_14__
c1f14d9c389f6a3b36ad794fa9c47413	0.001028	D_0__Bacteria;D_1__Bacteroidetes;D_2__Bacteroidia;D_3__Flavobacteriales;D_4__Flavobacteriaceae;D_5__Polaribacter 1
bdaa9a684c731ff2d892e4d0b5e9417d	0.001011	D_0__Bacteria;D_1__Proteobacteria;D_2__Gammaproteobacteria;D_3__Alteromonadales;D_4__Psychromonadaceae;D_5__Psychromonas;D_6__uncultured bacterium;D_7__;D_8__;D_9__;D_10__;D_11__;D_12__;D_13__;D_14__
3b18f12ba8f2aa9625e3c7875c2ac1a1	0.000987	D_0__Bacteria;D_1__Bacteroidetes;D_2__Bacteroidia;D_3__Cytophagales;D_4__Cyclobacteriaceae;D_5__uncultured;D_6__uncultured marine bacterium;D_7__;D_8__;D_9__;D_10__;D_11__;D_12__;D_13__;D_14__
6c8aff99bda968b78f7d9a0cf17ae5f7	0.000983	D_0__Bacteria;D_1__Proteobacteria;D_2__Alphaproteobacteria;D_3__SAR11 clade;D_4__Clade I;D_5__Clade Ia
4a62fc59ff474c8ec1dc02bdb856e008	0.000963	D_0__Bacteria;D_1__Proteobacteria;D_2__Gammaproteobacteria;D_3__Vibrionales;D_4__Vibrionaceae;D_5__Vibrio
1b55f17448107c1dce6fd5c245428c98	0.000949	D_0__Bacteria;D_1__Bacteroidetes;D_2__Bacteroidia;D_3__Flavobacteriales;D_4__Flavobacteriaceae
2ad04f26ecff1e668f860ab702c823a5	0.000895	D_0__Bacteria;D_1__Bacteroidetes;D_2__Bacteroidia;D_3__Bacteroidales;D_4__Marinifilaceae;D_5__uncultured;D_6__uncultured bacterium;D_7__;D_8__;D_9__;D_10__;D_11__;D_12__;D_13__;D_14__
a48fe0783a3e2648b68999a47f097ab1	0.000816	D_0__Bacteria;D_1__Proteobacteria;D_2__Alphaproteobacteria;D_3__Rickettsiales;D_4__Mitochondria;D_5__uncultured bacterium;D_6__;D_7__;D_8__;D_9__;D_10__;D_11__;D_12__;D_13__;D_14__
ec038ee61d5a488fbcd01c2106015252	0.000764	D_0__Bacteria;D_1__Proteobacteria;D_2__Gammaproteobacteria;D_3__Alteromonadales;D_4__Pseudoalteromonadaceae;D_5__Pseudoalteromonas
2de5ad41ddf483012381dc1f629066df	0.000747	D_0__Bacteria;D_1__Proteobacteria;D_2__Gammaproteobacteria;D_3__Oceanospirillales;D_4__Endozoicomonadaceae;D_5__Endozoicomonas
4335eb38c0b15bf9019213b5639221fc	0.000736	D_0__Bacteria;D_1__Proteobacteria;D_2__Alphaproteobacteria;D_3__Rickettsiales
aa40c539d7021227e34ee6c0a5a2ebc2	0.000693	D_0__Bacteria;D_1__Bacteroidetes;D_2__Bacteroidia;D_3__Flavobacteriales;D_4__Flavobacteriaceae;D_5__Polaribacter 4;D_6__uncultured bacterium;D_7__;D_8__;D_9__;D_10__;D_11__;D_12__;D_13__;D_14__
626498ff1b5ac6563dc6b73ae5385328	0.000678	D_0__Bacteria;D_1__Proteobacteria;D_2__Gammaproteobacteria;D_3__Alteromonadales;D_4__Alteromonadaceae;D_5__Alteromonas
46e2e4ffe51427011d1bec194a9516fa	0.000674	D_0__Bacteria;D_1__Bacteroidetes;D_2__Bacteroidia;D_3__Flavobacteriales;D_4__Flavobacteriaceae;D_5__NS3a marine group
8cbc04819a15f4afb27c8f2cb870348b	0.000626	D_0__Bacteria;D_1__Proteobacteria
be9d5eefa31b3c77cde1af5bbae1fbdd	0.000614	D_0__Bacteria;D_1__Bacteroidetes;D_2__Bacteroidia;D_3__Flavobacteriales;D_4__Flavobacteriaceae;D_5__Polaribacter 3
dee919bf1afd25b3cd5eb4da1b8f95cc	0.000613	D_0__Bacteria;D_1__Proteobacteria;D_2__Gammaproteobacteria;D_3__Vibrionales;D_4__Vibrionaceae;D_5__Vibrio;D_6__Vibrio mediterranei;D_7__;D_8__;D_9__;D_10__;D_11__;D_12__;D_13__;D_14__
71fa9d703cae01119ec5b835b209b047	0.000607	D_0__Bacteria;D_1__Bacteroidetes;D_2__Bacteroidia;D_3__Flavobacteriales;D_4__Blattabacteriaceae;D_5__uncultured;D_6__uncultured bacterium;D_7__;D_8__;D_9__;D_10__;D_11__;D_12__;D_13__;D_14__
9b39afbf79e3282aa0ef08bf912cdf6a	0.000607	D_0__Bacteria;D_1__Proteobacteria;D_2__Gammaproteobacteria;D_3__Alteromonadales;D_4__Pseudoalteromonadaceae;D_5__Psychrosphaera
9f521a4a11e4f8cc8ba95fe420b2dabd	0.000597	D_0__Bacteria;D_1__Proteobacteria;D_2__Gammaproteobacteria;D_3__Vibrionales;D_4__Vibrionaceae;D_5__Vibrio
2fa67daed9f95f87a25b9b7b29f0c5ea	0.000579	D_0__Bacteria;D_1__Tenericutes;D_2__Mollicutes;D_3__Mycoplasmatales;D_4__Mycoplasmataceae;D_5__uncultured;D_6__uncultured bacterium;D_7__;D_8__;D_9__;D_10__;D_11__;D_12__;D_13__;D_14__
947b5ca33af9d76c11d1efb2555e5615	0.000546	D_0__Bacteria;D_1__Proteobacteria;D_2__Gammaproteobacteria;D_3__Alteromonadales;D_4__Colwelliaceae;D_5__Colwellia
80a918b6ab6d420a70db3db5c2c590fd	0.00049	D_0__Bacteria;D_1__Tenericutes;D_2__Mollicutes;D_3__Mycoplasmatales;D_4__Mycoplasmataceae;D_5__Mycoplasma;D_6__uncultured bacterium;D_7__;D_8__;D_9__;D_10__;D_11__;D_12__;D_13__;D_14__
897f0edcd1b5632cc6fa92156c940930	0.000488	D_0__Bacteria;D_1__Proteobacteria;D_2__Gammaproteobacteria;D_3__Vibrionales;D_4__Vibrionaceae;D_5__Vibrio
30e329fc7f74431edba5eb24d3b88970	0.000475	D_0__Bacteria;D_1__Bacteroidetes;D_2__Bacteroidia;D_3__Bacteroidales;D_4__Prolixibacteraceae;D_5__Roseimarinus;D_6__uncultured Prolixibacter sp.;D_7__;D_8__;D_9__;D_10__;D_11__;D_12__;D_13__;D_14__
371a60442111914b4a0a068c6466466d	0.000473	D_0__Bacteria;D_1__Proteobacteria;D_2__Alphaproteobacteria;D_3__Rickettsiales;D_4__Mitochondria;D_5__uncultured bacterium;D_6__;D_7__;D_8__;D_9__;D_10__;D_11__;D_12__;D_13__;D_14__
9085a9505d02755fff414f869ea1f06a	0.000418	D_0__Bacteria;D_1__Fusobacteria;D_2__Fusobacteriia;D_3__Fusobacteriales;D_4__Fusobacteriaceae;D_5__Psychrilyobacter;D_6__uncultured bacterium;D_7__;D_8__;D_9__;D_10__;D_11__;D_12__;D_13__;D_14__
ea712bc85f62da41125923395140abc7	0.000412	D_0__Bacteria;D_1__Bacteroidetes;D_2__Bacteroidia
6f0692b71ec419097799c2e2d38242b0	0.0004	D_0__Bacteria;D_1__Proteobacteria;D_2__Gammaproteobacteria;D_3__Betaproteobacteriales;D_4__Burkholderiaceae;D_5__Polynucleobacter
ddd1b9a46de5b4b793437395264f2768	0.000322	D_0__Bacteria;D_1__Proteobacteria;D_2__Alphaproteobacteria;D_3__Rhodospirillales;D_4__Terasakiellaceae;D_5__uncultured
a8c0db86a51417113db0e3d14b57e745	0.000306	D_0__Bacteria;D_1__Spirochaetes;D_2__Spirochaetia;D_3__Spirochaetales;D_4__Spirochaetaceae;D_5__uncultured;D_6__uncultured Spirochaetaceae bacterium;D_7__;D_8__;D_9__;D_10__;D_11__;D_12__;D_13__;D_14__
b7c1241d0b16d7905a05ec8a922b3d3a	0.000226	D_0__Bacteria;D_1__Proteobacteria;D_2__Gammaproteobacteria;D_3__Vibrionales;D_4__Vibrionaceae;D_5__Vibrio;D_6__Vibrio nereis;D_7__;D_8__;D_9__;D_10__;D_11__;D_12__;D_13__;D_14__
6bacf30f475dc1c949458758717b2a46	0.000129	D_0__Bacteria;D_1__Proteobacteria;D_2__Gammaproteobacteria;D_3__Vibrionales;D_4__Vibrionaceae;D_5__Vibrio
8d51128140172851024fd87cac9a173d	0.000105	D_0__Bacteria;D_1__Proteobacteria;D_2__Gammaproteobacteria;D_3__Alteromonadales;D_4__Colwelliaceae;D_5__Thalassotalea;D_6__Thalassotalea sp. 14-117-B8;D_7__;D_8__;D_9__;D_10__;D_11__;D_12__;D_13__;D_14__
3b9a1c4e9c9b6427d61d4577836e30e0	6.73e-05	D_0__Bacteria;D_1__Proteobacteria;D_2__Gammaproteobacteria;D_3__Vibrionales;D_4__Vibrionaceae;D_5__Vibrio;D_6__Vibrio mediterranei;D_7__;D_8__;D_9__;D_10__;D_11__;D_12__;D_13__;D_14__
ec16ae4fbbd298f7a109978474adb944	0	D_0__Bacteria;D_1__Proteobacteria;D_2__Gammaproteobacteria;D_3__Oceanospirillales;D_4__Endozoicomonadaceae;D_5__Endozoicomonas;D_6__uncultured bacterium;D_7__;D_8__;D_9__;D_10__;D_11__;D_12__;D_13__;D_14__
22d0df8271bea772035a91f80b0d512b	0	D_0__Bacteria;D_1__Spirochaetes;D_2__Spirochaetia;D_3__Spirochaetales;D_4__Spirochaetaceae;D_5__Spirochaeta 2;D_6__Spirochaeta sp. LUC14_002_19_P3;D_7__;D_8__;D_9__;D_10__;D_11__;D_12__;D_13__;D_14__
061c3a9de3ff152220d022a6f744827a	0	D_0__Bacteria;D_1__Proteobacteria;D_2__Gammaproteobacteria;D_3__Oceanospirillales;D_4__Endozoicomonadaceae;D_5__Endozoicomonas
ba05ff1905893d40f6c302944e3d91de	0	D_0__Bacteria;D_1__Proteobacteria;D_2__Alphaproteobacteria
bcf77a589f106fb86c8e25113b3f9f00	0	D_0__Bacteria;D_1__Proteobacteria;D_2__Alphaproteobacteria
22b1fa4faea8ec618ac603f995a822ea	0	D_0__Bacteria;D_1__Proteobacteria;D_2__Gammaproteobacteria;D_3__HglApr721;D_4__uncultured bacterium;D_5__;D_6__;D_7__;D_8__;D_9__;D_10__;D_11__;D_12__;D_13__;D_14__

## Sheet: Feature Importance DG
Feature Importance table: PM vs CL. Tissue: DG
feature_names	feature_importance	Taxon
2d45b6652eb789e80ec06a7bc500dda4	0.102603	D_0__Bacteria;D_1__Proteobacteria;D_2__Gammaproteobacteria;D_3__Vibrionales;D_4__Vibrionaceae;D_5__Vibrio;D_6__Vibrio mediterranei;D_7__;D_8__;D_9__;D_10__;D_11__;D_12__;D_13__;D_14__
60f5a47712624180cdb3f97a7e965470	0.043767	D_0__Bacteria;D_1__Proteobacteria;D_2__Gammaproteobacteria;D_3__Oceanospirillales;D_4__Endozoicomonadaceae;D_5__Endozoicomonas
bafdd9b34a3034c01adb7c5a7c13cf3e	0.031946	D_0__Bacteria;D_1__Epsilonbacteraeota;D_2__Campylobacteria;D_3__Campylobacterales;D_4__Arcobacteraceae;D_5__Arcobacter
4d9e1f61d6859263cf023b161f0581b0	0.031854	D_0__Bacteria;D_1__Proteobacteria;D_2__Gammaproteobacteria;D_3__Vibrionales;D_4__Vibrionaceae;D_5__Vibrio;D_6__Vibrio mediterranei;D_7__;D_8__;D_9__;D_10__;D_11__;D_12__;D_13__;D_14__
dee919bf1afd25b3cd5eb4da1b8f95cc	0.031505	D_0__Bacteria;D_1__Proteobacteria;D_2__Gammaproteobacteria;D_3__Vibrionales;D_4__Vibrionaceae;D_5__Vibrio;D_6__Vibrio mediterranei;D_7__;D_8__;D_9__;D_10__;D_11__;D_12__;D_13__;D_14__
9301931349663f98f8467a638b9d8c01	0.031467	D_0__Bacteria;D_1__Chlamydiae;D_2__Chlamydiae;D_3__Chlamydiales;D_4__Simkaniaceae;D_5__Simkania;D_6__Simkania negevensis Z;D_7__;D_8__;D_9__;D_10__;D_11__;D_12__;D_13__;D_14__
c1e637f493a9f20d9fc98287791bb445	0.022685	D_0__Bacteria;D_1__Tenericutes;D_2__Mollicutes;D_3__Mycoplasmatales;D_4__Mycoplasmataceae;D_5__Mycoplasma;D_6__uncultured bacterium;D_7__;D_8__;D_9__;D_10__;D_11__;D_12__;D_13__;D_14__
17a148eaf672bc963e2ece7023f485f5	0.019365	D_0__Bacteria;D_1__Proteobacteria;D_2__Alphaproteobacteria;D_3__Rickettsiales;D_4__Mitochondria;D_5__uncultured bacterium;D_6__;D_7__;D_8__;D_9__;D_10__;D_11__;D_12__;D_13__;D_14__
89a6f9f1ef7c9db0f0cab88d6c2dfd47	0.019003	D_0__Bacteria;D_1__Proteobacteria;D_2__Gammaproteobacteria;D_3__Francisellales;D_4__Francisellaceae;D_5__Francisella
1c896a379ca3a788ccce99ad06b50135	0.018642	D_0__Bacteria;D_1__Proteobacteria;D_2__Gammaproteobacteria;D_3__Alteromonadales;D_4__Colwelliaceae;D_5__Colwellia
8fead4ff62f2f884412d6c0c8d723243	0.017951	D_0__Bacteria;D_1__Proteobacteria;D_2__Gammaproteobacteria;D_3__Alteromonadales;D_4__Colwelliaceae;D_5__Colwellia
6f105a965421b665b916ff7b9e2b4f8e	0.017462	D_0__Bacteria;D_1__Proteobacteria;D_2__Gammaproteobacteria;D_3__Alteromonadales;D_4__Pseudoalteromonadaceae;D_5__Pseudoalteromonas
8599ee696498ef4336ae8e2ec2d5e0a2	0.015416	D_0__Bacteria;D_1__Tenericutes;D_2__Mollicutes;D_3__Mycoplasmatales;D_4__Mycoplasmataceae;D_5__Mycoplasma;D_6__uncultured organism;D_7__;D_8__;D_9__;D_10__;D_11__;D_12__;D_13__;D_14__
2d89cca6b1d4d4a6a573ea455c742821	0.015204	D_0__Bacteria;D_1__Bacteroidetes;D_2__Bacteroidia;D_3__Flavobacteriales;D_4__Flavobacteriaceae;D_5__uncultured;D_6__Bacteroidetes bacterium T4-KAD-str1;D_7__;D_8__;D_9__;D_10__;D_11__;D_12__;D_13__;D_14__
dd1195840fb53d6b63495c77e90bc6b5	0.014565	D_0__Bacteria;D_1__Proteobacteria;D_2__Gammaproteobacteria;D_3__Alteromonadales;D_4__Colwelliaceae;D_5__Thalassotalea;D_6__uncultured bacterium;D_7__;D_8__;D_9__;D_10__;D_11__;D_12__;D_13__;D_14__
b63a91aee8591d5834514aac34b39f95	0.014561	D_0__Bacteria;D_1__Proteobacteria;D_2__Gammaproteobacteria;D_3__Alteromonadales;D_4__Colwelliaceae;D_5__Thalassotalea
7410b3bf82931d99c2e6e72a8b66a81f	0.013307	D_0__Bacteria;D_1__Proteobacteria;D_2__Gammaproteobacteria;D_3__Alteromonadales;D_4__Pseudoalteromonadaceae;D_5__Pseudoalteromonas;D_6__Pseudoalteromonas phenolica;D_7__;D_8__;D_9__;D_10__;D_11__;D_12__;D_13__;D_14__
3feb452c63e838d876371918af997aae	0.013275	D_0__Bacteria;D_1__Proteobacteria;D_2__Gammaproteobacteria;D_3__Vibrionales;D_4__Vibrionaceae;D_5__Vibrio
1aabb3febae56b4e802a9fb39e34db03	0.013126	D_0__Bacteria;D_1__Bacteroidetes;D_2__Bacteroidia;D_3__Flavobacteriales;D_4__Flavobacteriaceae;D_5__uncultured;D_6__Bacteroidetes bacterium T4-KAD-str1;D_7__;D_8__;D_9__;D_10__;D_11__;D_12__;D_13__;D_14__
8c2d6dd93fad67b65e05d3ff10758230	0.012913	D_0__Bacteria;D_1__Proteobacteria;D_2__Gammaproteobacteria;D_3__Alteromonadales;D_4__Pseudoalteromonadaceae;D_5__Pseudoalteromonas
41e4a5ead84982f00142c774eed2647b	0.012514	D_0__Bacteria;D_1__Fusobacteria;D_2__Fusobacteriia;D_3__Fusobacteriales;D_4__Fusobacteriaceae;D_5__Fusobacterium;D_6__Fusobacteriaceae bacterium F3;D_7__;D_8__;D_9__;D_10__;D_11__;D_12__;D_13__;D_14__
0def74d4e8e2aabd205cda74c41c36ed	0.011674	D_0__Bacteria;D_1__Bacteroidetes;D_2__Bacteroidia;D_3__Flavobacteriales;D_4__Flavobacteriaceae;D_5__Flavicella;D_6__uncultured bacterium;D_7__;D_8__;D_9__;D_10__;D_11__;D_12__;D_13__;D_14__
6ebe927a4b9b46a704df5659e2a5340f	0.011501	D_0__Bacteria;D_1__Proteobacteria;D_2__Gammaproteobacteria;D_3__Vibrionales;D_4__Vibrionaceae;D_5__Vibrio
391f02962b4386a4d9422c488ab610ab	0.011461	D_0__Bacteria;D_1__Proteobacteria;D_2__Gammaproteobacteria;D_3__Alteromonadales;D_4__Pseudoalteromonadaceae;D_5__Pseudoalteromonas;D_6__Pseudoalteromonas lipolytica;D_7__;D_8__;D_9__;D_10__;D_11__;D_12__;D_13__;D_14__
62450b077db6f6765af1757a3d38e79c	0.011455	D_0__Bacteria;D_1__Tenericutes;D_2__Mollicutes;D_3__Mycoplasmatales;D_4__Mycoplasmataceae;D_5__Mycoplasma;D_6__uncultured bacterium;D_7__;D_8__;D_9__;D_10__;D_11__;D_12__;D_13__;D_14__
4f89cff8a6b15cfdb0b562d7d2149c82	0.011289	D_0__Bacteria;D_1__Proteobacteria;D_2__Gammaproteobacteria;D_3__Vibrionales;D_4__Vibrionaceae;D_5__Vibrio
761f3f220ef490631fd0897f79bc3b30	0.011058	D_0__Bacteria;D_1__Proteobacteria;D_2__Gammaproteobacteria;D_3__Cellvibrionales;D_4__Cellvibrionaceae;D_5__Umboniibacter;D_6__uncultured bacterium;D_7__;D_8__;D_9__;D_10__;D_11__;D_12__;D_13__;D_14__
abdc535919703dfadbb6a1a7fc1e1e89	0.010746	D_0__Bacteria;D_1__Proteobacteria;D_2__Gammaproteobacteria;D_3__Alteromonadales;D_4__Psychromonadaceae;D_5__Psychromonas
f0600cd4c6507feb032564f23ebf7edb	0.010685	D_0__Bacteria;D_1__Proteobacteria;D_2__Gammaproteobacteria;D_3__Vibrionales;D_4__Vibrionaceae;D_5__Vibrio
162479e0ad90c3eca98f854b969e54e6	0.010175	D_0__Bacteria;D_1__Proteobacteria;D_2__Gammaproteobacteria;D_3__Vibrionales;D_4__Vibrionaceae;D_5__Enterovibrio
1c42fa7662e060dd8ae4a3c0e4ffb5be	0.009539	D_0__Bacteria;D_1__Proteobacteria;D_2__Gammaproteobacteria;D_3__Alteromonadales;D_4__Colwelliaceae;D_5__Colwellia;D_6__uncultured bacterium;D_7__;D_8__;D_9__;D_10__;D_11__;D_12__;D_13__;D_14__
ad60864226184113e4c7ebfd147fbd01	0.009529	D_0__Bacteria;D_1__Proteobacteria;D_2__Gammaproteobacteria;D_3__Vibrionales;D_4__Vibrionaceae;D_5__Vibrio
857f0cc21f6d9b42d309be9a5320d903	0.009504	D_0__Bacteria;D_1__Proteobacteria;D_2__Gammaproteobacteria;D_3__Diplorickettsiales;D_4__Diplorickettsiaceae;D_5__Rickettsiella;D_6__uncultured bacterium;D_7__;D_8__;D_9__;D_10__;D_11__;D_12__;D_13__;D_14__
05685302f26491324b7d2646bbeade10	0.009063	D_0__Bacteria;D_1__Proteobacteria;D_2__Gammaproteobacteria;D_3__Vibrionales;D_4__Vibrionaceae;D_5__Vibrio
45a04f61e82f3a130b53808509a6b352	0.007578	D_0__Bacteria;D_1__Firmicutes;D_2__Clostridia;D_3__Clostridiales
875db278717630044e62a2f15af3ef21	0.007403	D_0__Bacteria;D_1__Bacteroidetes;D_2__Bacteroidia;D_3__Flavobacteriales;D_4__Flavobacteriaceae;D_5__Tenacibaculum;D_6__Tenacibaculum sp. MAR_2010_89;D_7__;D_8__;D_9__;D_10__;D_11__;D_12__;D_13__;D_14__
9cb5abb87be105aca57b64f73109c30f	0.007403	D_0__Bacteria;D_1__Bacteroidetes;D_2__Bacteroidia
60f57b1d3cef659a7c89ee5be595b05e	0.006968	D_0__Bacteria;D_1__Proteobacteria;D_2__Gammaproteobacteria;D_3__Alteromonadales;D_4__Colwelliaceae;D_5__Thalassotalea;D_6__uncultured bacterium;D_7__;D_8__;D_9__;D_10__;D_11__;D_12__;D_13__;D_14__
f6ae0287dcf42cc6b0d35f6ec3c6f7e2	0.00683	D_0__Bacteria;D_1__Actinobacteria;D_2__Actinobacteria;D_3__Micrococcales;D_4__Dermacoccaceae
1dbcedfd330fd339dbef9dca56f6a8e9	0.00626	D_0__Bacteria;D_1__Firmicutes;D_2__Clostridia;D_3__Clostridiales;D_4__Peptostreptococcaceae
8391016dc7cad9d7b8df99a207e0d558	0.006194	D_0__Bacteria;D_1__Bacteroidetes;D_2__Bacteroidia;D_3__Flavobacteriales;D_4__Crocinitomicaceae;D_5__Crocinitomix;D_6__uncultured Bacteroidetes/Chlorobi group bacterium;D_7__;D_8__;D_9__;D_10__;D_11__;D_12__;D_13__;D_14__
84d55187590b29bd3482f276def7588d	0.006183	D_0__Bacteria;D_1__Proteobacteria;D_2__Gammaproteobacteria;D_3__Alteromonadales;D_4__Psychromonadaceae;D_5__Psychromonas
a2890ce584fc4a1365cf7a27a41939f8	0.005703	D_0__Bacteria;D_1__Spirochaetes;D_2__Spirochaetia;D_3__Spirochaetales;D_4__Spirochaetaceae;D_5__Spirochaeta 2;D_6__uncultured bacterium;D_7__;D_8__;D_9__;D_10__;D_11__;D_12__;D_13__;D_14__
40495ccbd260984f09d542b5cf738321	0.005509	D_0__Bacteria;D_1__Proteobacteria;D_2__Gammaproteobacteria;D_3__Alteromonadales;D_4__Shewanellaceae;D_5__Shewanella;D_6__Shewanella colwelliana;D_7__;D_8__;D_9__;D_10__;D_11__;D_12__;D_13__;D_14__
c0bb5365af73c0a2323d278b3cd97cc8	0.005428	D_0__Bacteria;D_1__Proteobacteria;D_2__Alphaproteobacteria
b62604e43912a5ecf97bb40a3ee18aa7	0.005312	D_0__Bacteria;D_1__Proteobacteria;D_2__Gammaproteobacteria;D_3__Vibrionales;D_4__Vibrionaceae;D_5__Vibrio
08fd9610cfe9eb87597b5d293ae8a8b8	0.005288	D_0__Bacteria;D_1__Firmicutes;D_2__Clostridia;D_3__Clostridiales
fdb4e029029e51c10a51e2c6da2eee5f	0.005172	D_0__Bacteria;D_1__Tenericutes;D_2__Mollicutes;D_3__Mycoplasmatales;D_4__Mycoplasmataceae;D_5__Mycoplasma
be2cf072af8820529540a372996df4eb	0.005094	D_0__Bacteria;D_1__Proteobacteria;D_2__Gammaproteobacteria;D_3__Vibrionales;D_4__Vibrionaceae;D_5__Vibrio;D_6__Vibrio comitans;D_7__;D_8__;D_9__;D_10__;D_11__;D_12__;D_13__;D_14__
0c5172a10432f974bef14d3d9d60f1c8	0.00507	D_0__Bacteria;D_1__Bacteroidetes;D_2__Bacteroidia;D_3__Flavobacteriales
a1ee1443ea148036da7044c7906ad7a2	0.004936	D_0__Bacteria;D_1__Epsilonbacteraeota;D_2__Campylobacteria;D_3__Campylobacterales;D_4__Arcobacteraceae;D_5__Arcobacter
34a95402b898125415bef59e042aa0d9	0.004879	D_0__Bacteria;D_1__Proteobacteria;D_2__Gammaproteobacteria;D_3__Alteromonadales;D_4__Colwelliaceae;D_5__Colwellia
f7da5e9bfc0a92e439d01f2c7c6acfe8	0.004762	D_0__Bacteria;D_1__Proteobacteria;D_2__Gammaproteobacteria;D_3__Diplorickettsiales;D_4__Diplorickettsiaceae;D_5__Rickettsiella;D_6__uncultured bacterium;D_7__;D_8__;D_9__;D_10__;D_11__;D_12__;D_13__;D_14__
43e67efe5bfbd8b5c40fb8c64b683059	0.004669	D_0__Bacteria;D_1__Firmicutes;D_2__Clostridia;D_3__Clostridiales;D_4__Lachnospiraceae
70f85ec78eab5d3591940263622543c4	0.004613	D_0__Bacteria;D_1__Proteobacteria;D_2__Alphaproteobacteria;D_3__Rickettsiales;D_4__Mitochondria;D_5__uncultured bacterium;D_6__;D_7__;D_8__;D_9__;D_10__;D_11__;D_12__;D_13__;D_14__
ce0dbcfb9ab1ba8061f7d9aca546c89a	0.004406	D_0__Bacteria;D_1__Proteobacteria;D_2__Gammaproteobacteria;D_3__Alteromonadales;D_4__Pseudoalteromonadaceae;D_5__Pseudoalteromonas
6a4b625d33690562aaa900863b4028cc	0.004354	D_0__Bacteria;D_1__Lentisphaerae;D_2__Oligosphaeria;D_3__P.palmC41;D_4__uncultured bacterium;D_5__;D_6__;D_7__;D_8__;D_9__;D_10__;D_11__;D_12__;D_13__;D_14__
b7c1241d0b16d7905a05ec8a922b3d3a	0.004331	D_0__Bacteria;D_1__Proteobacteria;D_2__Gammaproteobacteria;D_3__Vibrionales;D_4__Vibrionaceae;D_5__Vibrio;D_6__Vibrio nereis;D_7__;D_8__;D_9__;D_10__;D_11__;D_12__;D_13__;D_14__
5dfb65ec05e87c17206bc653de2d4d66	0.004244	D_0__Bacteria;D_1__Proteobacteria;D_2__Gammaproteobacteria;D_3__Vibrionales;D_4__Vibrionaceae;D_5__Vibrio
333523f37c812e7bafe0780f66d68668	0.004207	D_0__Bacteria;D_1__Proteobacteria;D_2__Gammaproteobacteria;D_3__Francisellales;D_4__Francisellaceae;D_5__Francisella
6ec4c1255e588ff99f09758797aaca44	0.004169	D_0__Bacteria;D_1__Proteobacteria;D_2__Gammaproteobacteria;D_3__Vibrionales;D_4__Vibrionaceae;D_5__Vibrio;D_6__Vibrio fortis;D_7__;D_8__;D_9__;D_10__;D_11__;D_12__;D_13__;D_14__
eb7cce8554ca359663bf99b74e2457aa	0.004128	D_0__Bacteria;D_1__Proteobacteria;D_2__Gammaproteobacteria;D_3__Diplorickettsiales;D_4__Diplorickettsiaceae;D_5__Rickettsiella
3b9a1c4e9c9b6427d61d4577836e30e0	0.004021	D_0__Bacteria;D_1__Proteobacteria;D_2__Gammaproteobacteria;D_3__Vibrionales;D_4__Vibrionaceae;D_5__Vibrio;D_6__Vibrio mediterranei;D_7__;D_8__;D_9__;D_10__;D_11__;D_12__;D_13__;D_14__
485a0a5bb1e43b5dfb86636a255cecc0	0.003945	D_0__Bacteria;D_1__Proteobacteria;D_2__Gammaproteobacteria;D_3__Vibrionales;D_4__Vibrionaceae;D_5__Vibrio;D_6__Vibrio aestuarianus;D_7__;D_8__;D_9__;D_10__;D_11__;D_12__;D_13__;D_14__
b35488bad6d72917c2d6cb28e5884e66	0.003771	D_0__Bacteria;D_1__Proteobacteria;D_2__Gammaproteobacteria;D_3__Alteromonadales;D_4__Pseudoalteromonadaceae;D_5__Pseudoalteromonas
347cc066186a8912fd5c03dde9422a7f	0.003645	D_0__Bacteria;D_1__Proteobacteria;D_2__Gammaproteobacteria;D_3__Vibrionales;D_4__Vibrionaceae;D_5__Vibrio
354f515208564f0f4fb4de43bb03d16f	0.003591	D_0__Bacteria;D_1__Proteobacteria;D_2__Gammaproteobacteria;D_3__Vibrionales;D_4__Vibrionaceae;D_5__Vibrio
3763650176b5a187214cbba36723d2d8	0.003578	D_0__Bacteria;D_1__Proteobacteria;D_2__Gammaproteobacteria;D_3__Vibrionales;D_4__Vibrionaceae;D_5__Vibrio
4693d2ce964dfe2effd506202ae5d0df	0.00357	D_0__Bacteria;D_1__Spirochaetes;D_2__Spirochaetia;D_3__Spirochaetales;D_4__Spirochaetaceae;D_5__uncultured;D_6__uncultured organism;D_7__;D_8__;D_9__;D_10__;D_11__;D_12__;D_13__;D_14__
9085a9505d02755fff414f869ea1f06a	0.003565	D_0__Bacteria;D_1__Fusobacteria;D_2__Fusobacteriia;D_3__Fusobacteriales;D_4__Fusobacteriaceae;D_5__Psychrilyobacter;D_6__uncultured bacterium;D_7__;D_8__;D_9__;D_10__;D_11__;D_12__;D_13__;D_14__
3b18f12ba8f2aa9625e3c7875c2ac1a1	0.003499	D_0__Bacteria;D_1__Bacteroidetes;D_2__Bacteroidia;D_3__Cytophagales;D_4__Cyclobacteriaceae;D_5__uncultured;D_6__uncultured marine bacterium;D_7__;D_8__;D_9__;D_10__;D_11__;D_12__;D_13__;D_14__
ccec32a49769d71c56b760284aa9196d	0.00349	D_0__Bacteria;D_1__Proteobacteria;D_2__Gammaproteobacteria;D_3__Vibrionales;D_4__Vibrionaceae;D_5__Vibrio
a7faa5340a307b72ed0f84261cfd40b4	0.003374	D_0__Bacteria;D_1__Proteobacteria;D_2__Gammaproteobacteria;D_3__Vibrionales;D_4__Vibrionaceae;D_5__Vibrio
b9797cb8aa6d90a83682f1dd1aecd41e	0.003351	D_0__Bacteria;D_1__Proteobacteria;D_2__Gammaproteobacteria;D_3__Alteromonadales;D_4__Colwelliaceae;D_5__Thalassotalea;D_6__uncultured bacterium;D_7__;D_8__;D_9__;D_10__;D_11__;D_12__;D_13__;D_14__
d21cc8d642bf62994d459a9ac4efc4ad	0.003268	D_0__Bacteria;D_1__Proteobacteria;D_2__Gammaproteobacteria;D_3__Vibrionales;D_4__Vibrionaceae;D_5__Vibrio
60ce6dd133a05f357957e7ccc30442bf	0.003235	D_0__Bacteria;D_1__Epsilonbacteraeota;D_2__Campylobacteria;D_3__Campylobacterales;D_4__Arcobacteraceae;D_5__Arcobacter
ec2189ed1e1e282ee0c74e17a8c8a6f3	0.003188	D_0__Bacteria;D_1__Proteobacteria;D_2__Gammaproteobacteria;D_3__Alteromonadales;D_4__Colwelliaceae;D_5__Thalassotalea;D_6__uncultured bacterium;D_7__;D_8__;D_9__;D_10__;D_11__;D_12__;D_13__;D_14__
797e86149bc8fa10a87ab34f98b6ad53	0.003186	D_0__Bacteria;D_1__Proteobacteria;D_2__Gammaproteobacteria;D_3__Vibrionales;D_4__Vibrionaceae;D_5__Vibrio
e205e280b948433f51c5eca2f2810f07	0.003114	D_0__Bacteria;D_1__Proteobacteria;D_2__Alphaproteobacteria;D_3__Rhodospirillales
b4789b735d1a1135de60837e94df39ca	0.00301	D_0__Bacteria;D_1__Proteobacteria;D_2__Gammaproteobacteria;D_3__Alteromonadales;D_4__Pseudoalteromonadaceae;D_5__Pseudoalteromonas
f1b070a41d9e9a77284dfa2734e91049	0.002979	D_0__Bacteria;D_1__Epsilonbacteraeota;D_2__Campylobacteria;D_3__Campylobacterales;D_4__Arcobacteraceae;D_5__Arcobacter;D_6__Arcobacter sp. UDC313;D_7__;D_8__;D_9__;D_10__;D_11__;D_12__;D_13__;D_14__
50a5bd233fa2a71bb49656366a8723bc	0.002879	D_0__Bacteria;D_1__Bacteroidetes;D_2__Bacteroidia;D_3__Flavobacteriales;D_4__Flavobacteriaceae;D_5__Winogradskyella
681e5b1ed4d4e1fb9ad041fdcafa6052	0.002858	D_0__Bacteria;D_1__Tenericutes;D_2__Mollicutes;D_3__Mycoplasmatales;D_4__Mycoplasmataceae;D_5__Mycoplasma;D_6__uncultured organism;D_7__;D_8__;D_9__;D_10__;D_11__;D_12__;D_13__;D_14__
5895909245519435a7477ff5a823d4ae	0.002844	D_0__Bacteria;D_1__Proteobacteria;D_2__Alphaproteobacteria;D_3__Rickettsiales;D_4__Mitochondria;D_5__uncultured bacterium;D_6__;D_7__;D_8__;D_9__;D_10__;D_11__;D_12__;D_13__;D_14__
c77398cc4b937d56b929f38c4972e503	0.002722	D_0__Bacteria;D_1__Bacteroidetes;D_2__Bacteroidia;D_3__Cytophagales;D_4__Cyclobacteriaceae;D_5__uncultured;D_6__uncultured marine bacterium;D_7__;D_8__;D_9__;D_10__;D_11__;D_12__;D_13__;D_14__
ec16ae4fbbd298f7a109978474adb944	0.002556	D_0__Bacteria;D_1__Proteobacteria;D_2__Gammaproteobacteria;D_3__Oceanospirillales;D_4__Endozoicomonadaceae;D_5__Endozoicomonas;D_6__uncultured bacterium;D_7__;D_8__;D_9__;D_10__;D_11__;D_12__;D_13__;D_14__
78289012944c68eb90057940b94129fa	0.00246	D_0__Bacteria;D_1__Proteobacteria;D_2__Alphaproteobacteria
bdaa9a684c731ff2d892e4d0b5e9417d	0.002456	D_0__Bacteria;D_1__Proteobacteria;D_2__Gammaproteobacteria;D_3__Alteromonadales;D_4__Psychromonadaceae;D_5__Psychromonas;D_6__uncultured bacterium;D_7__;D_8__;D_9__;D_10__;D_11__;D_12__;D_13__;D_14__
e42e49a7384beb581f6350ed3c5f0778	0.002452	D_0__Bacteria;D_1__Bacteroidetes;D_2__Bacteroidia
9aaff5cb7046040c6d01c1ee24c5a397	0.002426	D_0__Bacteria;D_1__Proteobacteria;D_2__Alphaproteobacteria;D_3__Rickettsiales;D_4__Mitochondria;D_5__uncultured bacterium;D_6__;D_7__;D_8__;D_9__;D_10__;D_11__;D_12__;D_13__;D_14__
ccc15d6b22bf4cdfbf0243970662da9d	0.00237	D_0__Bacteria;D_1__Proteobacteria;D_2__Gammaproteobacteria;D_3__Vibrionales;D_4__Vibrionaceae;D_5__Vibrio
2ad04f26ecff1e668f860ab702c823a5	0.002359	D_0__Bacteria;D_1__Bacteroidetes;D_2__Bacteroidia;D_3__Bacteroidales;D_4__Marinifilaceae;D_5__uncultured;D_6__uncultured bacterium;D_7__;D_8__;D_9__;D_10__;D_11__;D_12__;D_13__;D_14__
6bf7d7599cd10b2b717372bae46a4a26	0.002199	D_0__Bacteria;D_1__Proteobacteria;D_2__Alphaproteobacteria;D_3__Rhodospirillales;D_4__Terasakiellaceae;D_5__uncultured;D_6__Haliotis discus hannai (Japanese disc abalone);D_7__;D_8__;D_9__;D_10__;D_11__;D_12__;D_13__;D_14__
534cef7e07556fe514d41ccc06d96554	0.002154	D_0__Bacteria;D_1__Proteobacteria;D_2__Gammaproteobacteria;D_3__Alteromonadales;D_4__Shewanellaceae;D_5__Shewanella;D_6__Shewanella colwelliana;D_7__;D_8__;D_9__;D_10__;D_11__;D_12__;D_13__;D_14__
70695df3b3406d8b875d1e432abe4658	0.002139	D_0__Bacteria;D_1__Tenericutes;D_2__Mollicutes;D_3__Mycoplasmatales;D_4__Mycoplasmataceae;D_5__Mycoplasma;D_6__uncultured bacterium;D_7__;D_8__;D_9__;D_10__;D_11__;D_12__;D_13__;D_14__
30e329fc7f74431edba5eb24d3b88970	0.00212	D_0__Bacteria;D_1__Bacteroidetes;D_2__Bacteroidia;D_3__Bacteroidales;D_4__Prolixibacteraceae;D_5__Roseimarinus;D_6__uncultured Prolixibacter sp.;D_7__;D_8__;D_9__;D_10__;D_11__;D_12__;D_13__;D_14__
c40dc8742959f8ac9a704a565b4378f1	0.001986	D_0__Bacteria;D_1__Tenericutes;D_2__Mollicutes;D_3__Mycoplasmatales;D_4__Mycoplasmataceae;D_5__Mycoplasma;D_6__bacterium WH8-10;D_7__;D_8__;D_9__;D_10__;D_11__;D_12__;D_13__;D_14__
aa40c539d7021227e34ee6c0a5a2ebc2	0.001944	D_0__Bacteria;D_1__Bacteroidetes;D_2__Bacteroidia;D_3__Flavobacteriales;D_4__Flavobacteriaceae;D_5__Polaribacter 4;D_6__uncultured bacterium;D_7__;D_8__;D_9__;D_10__;D_11__;D_12__;D_13__;D_14__
178d2b9eb03515cb001b230271f28e19	0.001936	D_0__Bacteria;D_1__Proteobacteria;D_2__Gammaproteobacteria;D_3__Diplorickettsiales;D_4__Diplorickettsiaceae;D_5__Rickettsiella
f1720041918dcafeccde5f27add06d2e	0.00183	D_0__Bacteria;D_1__Spirochaetes;D_2__Spirochaetia;D_3__Spirochaetales;D_4__Spirochaetaceae
e0053935643a2aff5afd873c65fea95c	0.001787	D_0__Bacteria;D_1__Tenericutes;D_2__Mollicutes;D_3__Mycoplasmatales;D_4__Mycoplasmataceae;D_5__Mycoplasma;D_6__uncultured bacterium;D_7__;D_8__;D_9__;D_10__;D_11__;D_12__;D_13__;D_14__
2fa67daed9f95f87a25b9b7b29f0c5ea	0.001776	D_0__Bacteria;D_1__Tenericutes;D_2__Mollicutes;D_3__Mycoplasmatales;D_4__Mycoplasmataceae;D_5__uncultured;D_6__uncultured bacterium;D_7__;D_8__;D_9__;D_10__;D_11__;D_12__;D_13__;D_14__
f2b6a591e63450aa1f7206347aa996b2	0.001765	D_0__Bacteria;D_1__Proteobacteria;D_2__Gammaproteobacteria;D_3__Oceanospirillales;D_4__Endozoicomonadaceae;D_5__Endozoicomonas;D_6__uncultured bacterium;D_7__;D_8__;D_9__;D_10__;D_11__;D_12__;D_13__;D_14__
a50eef428eda56bdb6cf19fecfc54944	0.001751	D_0__Bacteria;D_1__Proteobacteria;D_2__Alphaproteobacteria;D_3__Puniceispirillales;D_4__SAR116 clade
7adb3963abf22a239d03d6c126b34fa6	0.001733	D_0__Bacteria;D_1__Proteobacteria;D_2__Gammaproteobacteria;D_3__Piscirickettsiales;D_4__Piscirickettsiaceae;D_5__Candidatus Endoecteinascidia;D_6__uncultured bacterium;D_7__;D_8__;D_9__;D_10__;D_11__;D_12__;D_13__;D_14__
3355e792f6d683e3b106ff2631240e3b	0.00172	D_0__Bacteria;D_1__Proteobacteria;D_2__Gammaproteobacteria;D_3__Vibrionales;D_4__Vibrionaceae;D_5__Vibrio
f1fa53e7955f19abfe2227a235806c96	0.001617	D_0__Bacteria;D_1__Tenericutes;D_2__Mollicutes;D_3__Mycoplasmatales;D_4__Mycoplasmataceae;D_5__Mycoplasma;D_6__uncultured bacterium;D_7__;D_8__;D_9__;D_10__;D_11__;D_12__;D_13__;D_14__
3b1bc2a7e766ceed5eea6ede7c103fd6	0.001578	D_0__Bacteria;D_1__Proteobacteria;D_2__Gammaproteobacteria;D_3__Vibrionales;D_4__Vibrionaceae;D_5__Vibrio;D_6__Vibrio gigantis;D_7__;D_8__;D_9__;D_10__;D_11__;D_12__;D_13__;D_14__
ea320370c2115819a7901e0d8d194907	0.001547	D_0__Bacteria;D_1__Tenericutes;D_2__Mollicutes;D_3__Mycoplasmatales;D_4__Mycoplasmataceae;D_5__Mycoplasma;D_6__uncultured bacterium;D_7__;D_8__;D_9__;D_10__;D_11__;D_12__;D_13__;D_14__
4241b4d131460440f8a4b2f0b7da0874	0.001537	D_0__Bacteria;D_1__Tenericutes;D_2__Mollicutes;D_3__Mycoplasmatales;D_4__Mycoplasmataceae;D_5__uncultured;D_6__uncultured bacterium;D_7__;D_8__;D_9__;D_10__;D_11__;D_12__;D_13__;D_14__
39682ac74f10cdbbef14ce3f65b59054	0.001537	D_0__Bacteria;D_1__Bacteroidetes;D_2__Bacteroidia;D_3__Chitinophagales;D_4__uncultured;D_5__uncultured Bacteroidetes/Chlorobi group bacterium;D_6__;D_7__;D_8__;D_9__;D_10__;D_11__;D_12__;D_13__;D_14__
a17350b45c1dddff89ea9b9fb80397c0	0.00153	D_0__Bacteria;D_1__Proteobacteria;D_2__Alphaproteobacteria;D_3__Rickettsiales;D_4__Mitochondria;D_5__uncultured bacterium;D_6__;D_7__;D_8__;D_9__;D_10__;D_11__;D_12__;D_13__;D_14__
c785e28dc893c7cc20f0ed4b09c64568	0.001509	D_0__Bacteria;D_1__Proteobacteria;D_2__Alphaproteobacteria;D_3__Rhodospirillales;D_4__uncultured;D_5__uncultured bacterium;D_6__;D_7__;D_8__;D_9__;D_10__;D_11__;D_12__;D_13__;D_14__
71081eb003aaf6f70f545671cec18561	0.001496	D_0__Bacteria;D_1__Proteobacteria;D_2__Gammaproteobacteria;D_3__Vibrionales;D_4__Vibrionaceae;D_5__Vibrio
55433b39efd9ba10accdbe123853c660	0.001465	D_0__Bacteria;D_1__Bacteroidetes;D_2__Bacteroidia;D_3__Flavobacteriales;D_4__Flavobacteriaceae;D_5__uncultured;D_6__Bacteroidetes bacterium T4-KAD-str1;D_7__;D_8__;D_9__;D_10__;D_11__;D_12__;D_13__;D_14__
0da34a5f4980a865ec01739544875f2f	0.001453	D_0__Bacteria;D_1__Proteobacteria;D_2__Alphaproteobacteria;D_3__Rickettsiales;D_4__Mitochondria;D_5__uncultured bacterium;D_6__;D_7__;D_8__;D_9__;D_10__;D_11__;D_12__;D_13__;D_14__
22fb3c0ca9c499eb1fad28dcc6c492ea	0.001394	D_0__Bacteria;D_1__Proteobacteria;D_2__Gammaproteobacteria;D_3__Alteromonadales;D_4__Colwelliaceae;D_5__Thalassotalea;D_6__uncultured bacterium;D_7__;D_8__;D_9__;D_10__;D_11__;D_12__;D_13__;D_14__
5bdcbd38ad18dc20220070d561c60f8f	0.001373	D_0__Bacteria;D_1__Proteobacteria;D_2__Gammaproteobacteria;D_3__Vibrionales;D_4__Vibrionaceae;D_5__Vibrio;D_6__Vibrio aestuarianus;D_7__;D_8__;D_9__;D_10__;D_11__;D_12__;D_13__;D_14__
baab66db9ed4c45b8f55d6bbada070a1	0.001358	D_0__Bacteria;D_1__Proteobacteria;D_2__Gammaproteobacteria;D_3__Vibrionales;D_4__Vibrionaceae;D_5__Vibrio
7c87b9718b16defbc743f846b0c641a5	0.001342	D_0__Bacteria;D_1__Tenericutes;D_2__Mollicutes;D_3__Mycoplasmatales;D_4__Mycoplasmataceae;D_5__Mycoplasma;D_6__uncultured bacterium;D_7__;D_8__;D_9__;D_10__;D_11__;D_12__;D_13__;D_14__
1983a8f26f2b1be61aa1c87341537d46	0.00134	D_0__Bacteria;D_1__Proteobacteria;D_2__Gammaproteobacteria;D_3__Vibrionales;D_4__Vibrionaceae;D_5__Vibrio
ecbfddb6f8aab9187cc56bcd9475cf2e	0.001321	D_0__Bacteria;D_1__Chlamydiae;D_2__Chlamydiae;D_3__Chlamydiales
22d0df8271bea772035a91f80b0d512b	0.001313	D_0__Bacteria;D_1__Spirochaetes;D_2__Spirochaetia;D_3__Spirochaetales;D_4__Spirochaetaceae;D_5__Spirochaeta 2;D_6__Spirochaeta sp. LUC14_002_19_P3;D_7__;D_8__;D_9__;D_10__;D_11__;D_12__;D_13__;D_14__
1ffd679477bc7d2f7589b0c9eb2eb700	0.001307	D_0__Bacteria;D_1__Epsilonbacteraeota;D_2__Campylobacteria;D_3__Campylobacterales;D_4__Arcobacteraceae;D_5__Arcobacter
393619624ae8b0b62995cd3f23db30b3	0.001303	D_0__Bacteria;D_1__Tenericutes;D_2__Mollicutes;D_3__Mycoplasmatales;D_4__Mycoplasmataceae;D_5__Mycoplasma;D_6__uncultured bacterium;D_7__;D_8__;D_9__;D_10__;D_11__;D_12__;D_13__;D_14__
5e889be2628aff0cc07890228e66b6d3	0.001289	D_0__Bacteria;D_1__Bacteroidetes;D_2__Bacteroidia
672216de4be79a850fec6a25f59583c9	0.001285	D_0__Bacteria;D_1__Proteobacteria;D_2__Alphaproteobacteria;D_3__Rickettsiales;D_4__Mitochondria;D_5__uncultured bacterium;D_6__;D_7__;D_8__;D_9__;D_10__;D_11__;D_12__;D_13__;D_14__
34512ff54cf4638155bb235245ecadd1	0.001284	D_0__Bacteria;D_1__Tenericutes;D_2__Mollicutes;D_3__Mycoplasmatales;D_4__Mycoplasmataceae;D_5__Mycoplasma;D_6__uncultured bacterium;D_7__;D_8__;D_9__;D_10__;D_11__;D_12__;D_13__;D_14__
28cb60cd7193706ea8d734aed916031a	0.00127	D_0__Bacteria;D_1__Tenericutes;D_2__Mollicutes;D_3__Mycoplasmatales;D_4__Mycoplasmataceae;D_5__Mycoplasma;D_6__uncultured organism;D_7__;D_8__;D_9__;D_10__;D_11__;D_12__;D_13__;D_14__
2fcc158cb2eff6129e25f37c9c0bb8b4	0.001254	D_0__Bacteria;D_1__Proteobacteria;D_2__Alphaproteobacteria;D_3__Rickettsiales;D_4__Mitochondria;D_5__uncultured bacterium;D_6__;D_7__;D_8__;D_9__;D_10__;D_11__;D_12__;D_13__;D_14__
ea712bc85f62da41125923395140abc7	0.001234	D_0__Bacteria;D_1__Bacteroidetes;D_2__Bacteroidia
e5f8c602955a13b0f212f4e6790026ba	0.001228	D_0__Bacteria;D_1__Spirochaetes;D_2__Spirochaetia;D_3__Spirochaetales;D_4__Spirochaetaceae;D_5__uncultured;D_6__Cristispira sp. CP1;D_7__;D_8__;D_9__;D_10__;D_11__;D_12__;D_13__;D_14__
b3b0a4c36ec44131aa3079b0e6fcc05a	0.001225	D_0__Bacteria;D_1__Tenericutes;D_2__Mollicutes;D_3__Mycoplasmatales;D_4__Mycoplasmataceae;D_5__Mycoplasma;D_6__uncultured bacterium;D_7__;D_8__;D_9__;D_10__;D_11__;D_12__;D_13__;D_14__
f85594d40f2c7a5675cf62a4f51bf4e6	0.001175	D_0__Bacteria;D_1__Bacteroidetes;D_2__Bacteroidia
795eafe89595f586b37046f2a99778ef	0.001149	D_0__Bacteria;D_1__Spirochaetes;D_2__Spirochaetia;D_3__Spirochaetales;D_4__Spirochaetaceae;D_5__uncultured;D_6__uncultured Spirochaetes bacterium;D_7__;D_8__;D_9__;D_10__;D_11__;D_12__;D_13__;D_14__
36e9f6a4b214b8d1b237262405d4088a	0.001149	D_0__Bacteria;D_1__Firmicutes;D_2__Clostridia;D_3__Clostridiales;D_4__Peptostreptococcaceae
4c567651f35f5d5d8d624963ba98bce8	0.001147	D_0__Bacteria;D_1__Proteobacteria;D_2__Gammaproteobacteria;D_3__UBA10353 marine group;D_4__uncultured bacterium;D_5__;D_6__;D_7__;D_8__;D_9__;D_10__;D_11__;D_12__;D_13__;D_14__
44b18556b4be450564a67e738715c0e6	0.001131	D_0__Bacteria;D_1__Spirochaetes;D_2__Spirochaetia;D_3__Spirochaetales;D_4__Spirochaetaceae;D_5__Spirochaeta 2;D_6__uncultured bacterium;D_7__;D_8__;D_9__;D_10__;D_11__;D_12__;D_13__;D_14__
641ac0e09b1a89196890c92ce5fc5d6f	0.001127	D_0__Bacteria;D_1__Tenericutes;D_2__Mollicutes;D_3__Mycoplasmatales;D_4__Mycoplasmataceae;D_5__Mycoplasma;D_6__uncultured organism;D_7__;D_8__;D_9__;D_10__;D_11__;D_12__;D_13__;D_14__
a9d98e802d3bdc944f969e7e209d7a8b	0.001117	D_0__Bacteria;D_1__Proteobacteria;D_2__Gammaproteobacteria;D_3__Vibrionales;D_4__Vibrionaceae;D_5__Vibrio
06c8698bb54ec13842ff1e65f8e9dd7b	0.001051	D_0__Bacteria;D_1__Tenericutes;D_2__Mollicutes;D_3__Mycoplasmatales;D_4__Mycoplasmataceae;D_5__Mycoplasma;D_6__bacterium WH8-10;D_7__;D_8__;D_9__;D_10__;D_11__;D_12__;D_13__;D_14__
b4ec79e83a250b70e4ece0518d7d88b4	0.001019	D_0__Bacteria;D_1__Tenericutes;D_2__Mollicutes;D_3__Mycoplasmatales;D_4__Mycoplasmataceae;D_5__Mycoplasma;D_6__uncultured bacterium;D_7__;D_8__;D_9__;D_10__;D_11__;D_12__;D_13__;D_14__
d4b20c6da5daac9cbcbb8ffba1d39e39	0.001005	D_0__Bacteria;D_1__Fusobacteria;D_2__Fusobacteriia;D_3__Fusobacteriales;D_4__Fusobacteriaceae;D_5__Psychrilyobacter;D_6__uncultured bacterium;D_7__;D_8__;D_9__;D_10__;D_11__;D_12__;D_13__;D_14__
b2e2789415bd96180567e9119001c135	0.000957	D_0__Bacteria;D_1__Bacteroidetes;D_2__Bacteroidia
e7bd2b0dc86f91748675e65ac2f17865	0.000928	D_0__Bacteria;D_1__Tenericutes;D_2__Mollicutes;D_3__Mycoplasmatales;D_4__Mycoplasmataceae;D_5__Mycoplasma;D_6__uncultured bacterium;D_7__;D_8__;D_9__;D_10__;D_11__;D_12__;D_13__;D_14__
a4638868712823620bf9519829947864	0.000925	D_0__Bacteria;D_1__Proteobacteria;D_2__Gammaproteobacteria;D_3__Oceanospirillales;D_4__Saccharospirillaceae;D_5__Oleispira;D_6__uncultured bacterium;D_7__;D_8__;D_9__;D_10__;D_11__;D_12__;D_13__;D_14__
217c09415d904afc8d0b44f604034f29	0.00092	D_0__Bacteria;D_1__Proteobacteria;D_2__Gammaproteobacteria
9b39afbf79e3282aa0ef08bf912cdf6a	0.000888	D_0__Bacteria;D_1__Proteobacteria;D_2__Gammaproteobacteria;D_3__Alteromonadales;D_4__Pseudoalteromonadaceae;D_5__Psychrosphaera
c9b608d0f0372629fc9799fa891a0f74	0.000878	D_0__Bacteria;D_1__Tenericutes;D_2__Mollicutes;D_3__Mycoplasmatales;D_4__Mycoplasmataceae;D_5__Mycoplasma;D_6__uncultured bacterium;D_7__;D_8__;D_9__;D_10__;D_11__;D_12__;D_13__;D_14__
ba05ff1905893d40f6c302944e3d91de	0.00087	D_0__Bacteria;D_1__Proteobacteria;D_2__Alphaproteobacteria
80a918b6ab6d420a70db3db5c2c590fd	0.000858	D_0__Bacteria;D_1__Tenericutes;D_2__Mollicutes;D_3__Mycoplasmatales;D_4__Mycoplasmataceae;D_5__Mycoplasma;D_6__uncultured bacterium;D_7__;D_8__;D_9__;D_10__;D_11__;D_12__;D_13__;D_14__
ddf4b341f252ced026d578fdb0bb97be	0.000829	D_0__Bacteria;D_1__Proteobacteria;D_2__Gammaproteobacteria;D_3__Vibrionales;D_4__Vibrionaceae;D_5__Vibrio;D_6__Vibrio nereis;D_7__;D_8__;D_9__;D_10__;D_11__;D_12__;D_13__;D_14__
a8c0db86a51417113db0e3d14b57e745	0.00082	D_0__Bacteria;D_1__Spirochaetes;D_2__Spirochaetia;D_3__Spirochaetales;D_4__Spirochaetaceae;D_5__uncultured;D_6__uncultured Spirochaetaceae bacterium;D_7__;D_8__;D_9__;D_10__;D_11__;D_12__;D_13__;D_14__
1c79964963f9fe4cf315957e1f552138	0.000807	D_0__Bacteria;D_1__Proteobacteria;D_2__Alphaproteobacteria;D_3__Sphingomonadales;D_4__Sphingomonadaceae;D_5__Altererythrobacter
897f0edcd1b5632cc6fa92156c940930	0.000806	D_0__Bacteria;D_1__Proteobacteria;D_2__Gammaproteobacteria;D_3__Vibrionales;D_4__Vibrionaceae;D_5__Vibrio
9f521a4a11e4f8cc8ba95fe420b2dabd	0.00078	D_0__Bacteria;D_1__Proteobacteria;D_2__Gammaproteobacteria;D_3__Vibrionales;D_4__Vibrionaceae;D_5__Vibrio
f4e225b3ebdae8ccc819c1c56a9e966d	0.000749	D_0__Bacteria;D_1__Chlamydiae;D_2__Chlamydiae;D_3__Chlamydiales
08208079dff8dbbee4a10904c390cab6	0.000663	D_0__Bacteria;D_1__Spirochaetes;D_2__Spirochaetia;D_3__Spirochaetales;D_4__Spirochaetaceae;D_5__uncultured
626498ff1b5ac6563dc6b73ae5385328	0.000619	D_0__Bacteria;D_1__Proteobacteria;D_2__Gammaproteobacteria;D_3__Alteromonadales;D_4__Alteromonadaceae;D_5__Alteromonas
176feab0841d1ddb9d79ff30f195e6d1	0.000609	D_0__Bacteria;D_1__Firmicutes;D_2__Clostridia;D_3__Clostridiales;D_4__Peptostreptococcaceae;D_5__Romboutsia
46e2e4ffe51427011d1bec194a9516fa	0.000601	D_0__Bacteria;D_1__Bacteroidetes;D_2__Bacteroidia;D_3__Flavobacteriales;D_4__Flavobacteriaceae;D_5__NS3a marine group
5d95f6808b54d039f6a50844fc5be906	0.000597	D_0__Bacteria;D_1__Tenericutes;D_2__Mollicutes;D_3__Mycoplasmatales;D_4__Mycoplasmataceae;D_5__Mycoplasma;D_6__uncultured organism;D_7__;D_8__;D_9__;D_10__;D_11__;D_12__;D_13__;D_14__
c232f61c38fc28f3889fb0a399e2b520	0.000567	D_0__Bacteria;D_1__Proteobacteria;D_2__Gammaproteobacteria;D_3__Alteromonadales;D_4__Shewanellaceae;D_5__Shewanella;D_6__Shewanella sp. 09BSZB-4;D_7__;D_8__;D_9__;D_10__;D_11__;D_12__;D_13__;D_14__
4a62fc59ff474c8ec1dc02bdb856e008	0.000537	D_0__Bacteria;D_1__Proteobacteria;D_2__Gammaproteobacteria;D_3__Vibrionales;D_4__Vibrionaceae;D_5__Vibrio
7632f8a12c629ead6d46b454274ee2bf	0.000525	D_0__Bacteria;D_1__Chlamydiae;D_2__Chlamydiae;D_3__Chlamydiales
53e3f061b8347d362cc1a5f04a9cc14c	0.000522	D_0__Bacteria;D_1__Bacteroidetes;D_2__Bacteroidia;D_3__Flavobacteriales;D_4__Flavobacteriaceae;D_5__Formosa
26e62ba0e686dc9b90f6433bf6e99b0d	0.000499	D_0__Bacteria;D_1__Chlamydiae;D_2__Chlamydiae;D_3__Chlamydiales;D_4__Chlamydiaceae
d159ec7a945780de7b322968fa43d622	0.00049	D_0__Bacteria;D_1__Tenericutes;D_2__Mollicutes;D_3__Mycoplasmatales;D_4__Mycoplasmataceae;D_5__Mycoplasma;D_6__uncultured bacterium;D_7__;D_8__;D_9__;D_10__;D_11__;D_12__;D_13__;D_14__
ab31e4ac0f09da046255bd1e7c1bb374	0.000488	D_0__Bacteria;D_1__Bacteroidetes;D_2__Bacteroidia;D_3__Flavobacteriales;D_4__Cryomorphaceae;D_5__Phaeocystidibacter;D_6__uncultured marine microorganism;D_7__;D_8__;D_9__;D_10__;D_11__;D_12__;D_13__;D_14__
947b5ca33af9d76c11d1efb2555e5615	0.000484	D_0__Bacteria;D_1__Proteobacteria;D_2__Gammaproteobacteria;D_3__Alteromonadales;D_4__Colwelliaceae;D_5__Colwellia
58a7463eb7750716edc9a8b2816816d5	0.000477	D_0__Bacteria;D_1__Proteobacteria;D_2__Gammaproteobacteria;D_3__Alteromonadales;D_4__Alteromonadaceae;D_5__Glaciecola;D_6__uncultured bacterium;D_7__;D_8__;D_9__;D_10__;D_11__;D_12__;D_13__;D_14__
375f761bb669535c25d97d4f74a3a6e1	0.000435	D_0__Bacteria;D_1__Proteobacteria;D_2__Gammaproteobacteria;D_3__SAR86 clade
80fb8b1cbec0e827c4dbbbb7e234d037	0.000426	D_0__Bacteria;D_1__Fusobacteria;D_2__Fusobacteriia;D_3__Fusobacteriales;D_4__Fusobacteriaceae;D_5__Propionigenium;D_6__uncultured bacterium;D_7__;D_8__;D_9__;D_10__;D_11__;D_12__;D_13__;D_14__
bd6434a4a07f8a79e1e63152ce02273a	0.000425	D_0__Bacteria;D_1__Proteobacteria;D_2__Alphaproteobacteria;D_3__Rhodobacterales;D_4__Rhodobacteraceae;D_5__Marivita;D_6__uncultured bacterium;D_7__;D_8__;D_9__;D_10__;D_11__;D_12__;D_13__;D_14__
df4c6d29c4adf4628425551e4ddcf923	0.000381	D_0__Bacteria;D_1__Firmicutes;D_2__Clostridia;D_3__Clostridiales;D_4__Clostridiaceae 1
f298648a2c353e7d152561b5d9737403	0.000369	D_0__Bacteria;D_1__Proteobacteria;D_2__Gammaproteobacteria;D_3__Cellvibrionales;D_4__Halieaceae
b7eebcb579ce1759c31221efedb2bcb7	0.000359	D_0__Bacteria;D_1__Epsilonbacteraeota;D_2__Campylobacteria;D_3__Campylobacterales;D_4__Arcobacteraceae;D_5__Arcobacter
9ef44e01f7c52ecf6dbd70c12e0bc97e	0.000332	D_0__Bacteria;D_1__Tenericutes;D_2__Mollicutes;D_3__Mycoplasmatales;D_4__Mycoplasmataceae;D_5__Mycoplasma;D_6__uncultured bacterium;D_7__;D_8__;D_9__;D_10__;D_11__;D_12__;D_13__;D_14__
ec038ee61d5a488fbcd01c2106015252	0.000326	D_0__Bacteria;D_1__Proteobacteria;D_2__Gammaproteobacteria;D_3__Alteromonadales;D_4__Pseudoalteromonadaceae;D_5__Pseudoalteromonas
2a69910fb55b773cdee23432793f1ee0	0.000325	D_0__Bacteria;D_1__Proteobacteria;D_2__Gammaproteobacteria;D_3__Vibrionales;D_4__Vibrionaceae;D_5__Aliivibrio;D_6__Aliivibrio fischeri;D_7__;D_8__;D_9__;D_10__;D_11__;D_12__;D_13__;D_14__
4773fcb91a0f5476a45f9522c517d18f	0.000312	D_0__Bacteria;D_1__Bacteroidetes;D_2__Bacteroidia;D_3__Flavobacteriales;D_4__Flavobacteriaceae;D_5__Flavicella;D_6__uncultured bacterium;D_7__;D_8__;D_9__;D_10__;D_11__;D_12__;D_13__;D_14__
6a4e3162d18cc12cf9f68450355605d3	0.000288	D_0__Bacteria;D_1__Proteobacteria;D_2__Gammaproteobacteria;D_3__Oceanospirillales;D_4__Pseudohongiellaceae;D_5__Pseudohongiella
2690a584fa6d3a0b625e00f1048e9c41	0.000287	D_0__Bacteria;D_1__Proteobacteria;D_2__Gammaproteobacteria;D_3__Vibrionales;D_4__Vibrionaceae;D_5__Vibrio
7845e9dfe68420104808a5b21ab038a3	0.000262	D_0__Bacteria;D_1__Tenericutes;D_2__Mollicutes;D_3__Mycoplasmatales;D_4__Mycoplasmataceae;D_5__uncultured;D_6__uncultured bacterium;D_7__;D_8__;D_9__;D_10__;D_11__;D_12__;D_13__;D_14__
5ba1bb8b028c82ef025084b591a32786	0.000253	D_0__Bacteria;D_1__Proteobacteria;D_2__Gammaproteobacteria;D_3__Vibrionales;D_4__Vibrionaceae;D_5__Aliivibrio;D_6__Aliivibrio fischeri;D_7__;D_8__;D_9__;D_10__;D_11__;D_12__;D_13__;D_14__
36a4f93709b71054059948862713f9c0	0.000244	D_0__Bacteria;D_1__Proteobacteria;D_2__Gammaproteobacteria;D_3__Vibrionales;D_4__Vibrionaceae;D_5__Vibrio
491f9e9a9f9aa9910460626d964856ae	0.00024	D_0__Bacteria;D_1__Bacteroidetes;D_2__Bacteroidia;D_3__Flavobacteriales;D_4__Flavobacteriaceae
56bc60864306af9ac2e6a8cb780b848c	0.000232	D_0__Bacteria;D_1__Proteobacteria;D_2__Gammaproteobacteria;D_3__Cellvibrionales;D_4__Halieaceae;D_5__Luminiphilus;D_6__uncultured gamma proteobacterium;D_7__;D_8__;D_9__;D_10__;D_11__;D_12__;D_13__;D_14__
40b0c6e30d6d5f89724601a893c2ecfc	0.000229	D_0__Bacteria;D_1__Firmicutes;D_2__Clostridia;D_3__Clostridiales;D_4__Clostridiales vadinBB60 group;D_5__uncultured bacterium;D_6__;D_7__;D_8__;D_9__;D_10__;D_11__;D_12__;D_13__;D_14__
6266b36b366dbbd62e0f7e56a0fc0dcd	0.000229	D_0__Bacteria;D_1__Proteobacteria;D_2__Gammaproteobacteria;D_3__Vibrionales;D_4__Vibrionaceae;D_5__Photobacterium;D_6__Photobacterium sp. J15;D_7__;D_8__;D_9__;D_10__;D_11__;D_12__;D_13__;D_14__
3cfaea5eae1c8eb8ee6f406e67399a13	0.000216	D_0__Bacteria;D_1__Proteobacteria;D_2__Gammaproteobacteria;D_3__Alteromonadales;D_4__Shewanellaceae;D_5__Ferrimonas;D_6__Ferrimonas sediminum;D_7__;D_8__;D_9__;D_10__;D_11__;D_12__;D_13__;D_14__
b0354f233946801a6e5d5036b3c6beac	0.000209	D_0__Bacteria;D_1__Proteobacteria;D_2__Gammaproteobacteria;D_3__Cellvibrionales;D_4__Halieaceae;D_5__OM60(NOR5) clade
7ae5e8c1897d89001b1b458bf7fe685c	0.000198	D_0__Bacteria;D_1__Spirochaetes;D_2__Spirochaetia;D_3__Spirochaetales;D_4__Spirochaetaceae;D_5__uncultured;D_6__Cristispira sp. CP1;D_7__;D_8__;D_9__;D_10__;D_11__;D_12__;D_13__;D_14__
16d7b34a8c6b9c70772a3aa7da394141	0.000197	D_0__Bacteria;D_1__Proteobacteria;D_2__Gammaproteobacteria;D_3__Vibrionales;D_4__Vibrionaceae;D_5__Vibrio
b6c6226476ae7d667be91431acca466b	0.000186	D_0__Bacteria;D_1__Proteobacteria;D_2__Gammaproteobacteria;D_3__Vibrionales;D_4__Vibrionaceae;D_5__Vibrio
675a1e9ee0bd9112f7c6c243cf1a24b8	0.000182	D_0__Bacteria;D_1__Spirochaetes;D_2__Spirochaetia;D_3__Spirochaetales;D_4__Spirochaetaceae;D_5__uncultured;D_6__uncultured Spirochaetes bacterium;D_7__;D_8__;D_9__;D_10__;D_11__;D_12__;D_13__;D_14__
68510e108043117ce197aefd8f2921f2	0.000179	D_0__Bacteria;D_1__Proteobacteria;D_2__Alphaproteobacteria;D_3__Rhodobacterales;D_4__Rhodobacteraceae;D_5__Planktomarina;D_6__uncultured bacterium;D_7__;D_8__;D_9__;D_10__;D_11__;D_12__;D_13__;D_14__
b02fbe969950ca4020716fcdba11ab78	0.000166	D_0__Bacteria;D_1__Tenericutes;D_2__Mollicutes;D_3__Mycoplasmatales;D_4__Mycoplasmataceae;D_5__Mycoplasma;D_6__uncultured bacterium;D_7__;D_8__;D_9__;D_10__;D_11__;D_12__;D_13__;D_14__
b673bea02966b2225fa985f9b85f8972	0.000164	D_0__Bacteria;D_1__Proteobacteria;D_2__Alphaproteobacteria;D_3__Rhodobacterales;D_4__Rhodobacteraceae;D_5__Salinihabitans;D_6__uncultured bacterium;D_7__;D_8__;D_9__;D_10__;D_11__;D_12__;D_13__;D_14__
20eb65ecf2b643c9f6d6c0ba0ed5de42	0.000155	D_0__Bacteria;D_1__Proteobacteria;D_2__Gammaproteobacteria;D_3__Alteromonadales;D_4__Colwelliaceae;D_5__Colwellia
13e717917f426c87fa1c956eeac05669	0.000154	D_0__Bacteria;D_1__Firmicutes;D_2__Clostridia;D_3__Clostridiales;D_4__Peptostreptococcaceae;D_5__Romboutsia
4a576daaf23f8066b42fcea7401d1eff	0.000141	D_0__Bacteria;D_1__Bacteroidetes;D_2__Bacteroidia;D_3__Flavobacteriales;D_4__Cryomorphaceae;D_5__uncultured;D_6__uncultured bacterium;D_7__;D_8__;D_9__;D_10__;D_11__;D_12__;D_13__;D_14__
05754abc58ca10452ebfc48a7bf15ac8	0.000139	D_0__Bacteria;D_1__Proteobacteria;D_2__Alphaproteobacteria;D_3__Rhodobacterales;D_4__Rhodobacteraceae;D_5__Litorimicrobium;D_6__uncultured alpha proteobacterium;D_7__;D_8__;D_9__;D_10__;D_11__;D_12__;D_13__;D_14__
1b30584fdd3469ee46d6a1f1cbd3457f	0.000136	D_0__Bacteria;D_1__Bacteroidetes;D_2__Bacteroidia;D_3__Flavobacteriales;D_4__Flavobacteriaceae;D_5__uncultured;D_6__Flavobacteriaceae bacterium LE20;D_7__;D_8__;D_9__;D_10__;D_11__;D_12__;D_13__;D_14__
f827c8db603c59a215cba48a5521af26	0.000116	D_0__Bacteria;D_1__Proteobacteria;D_2__Gammaproteobacteria;D_3__Vibrionales;D_4__Vibrionaceae;D_5__Vibrio
8826f00dafae9f4a25eec5a2b082bc39	0.000108	D_0__Bacteria;D_1__Bacteroidetes;D_2__Bacteroidia;D_3__Flavobacteriales;D_4__Flavobacteriaceae;D_5__Flavicella;D_6__uncultured bacterium;D_7__;D_8__;D_9__;D_10__;D_11__;D_12__;D_13__;D_14__
44b0c1092119a2ec8cc7dc4a5b8780d8	9.62e-05	D_0__Bacteria;D_1__Bacteroidetes;D_2__Bacteroidia;D_3__Flavobacteriales;D_4__Flavobacteriaceae;D_5__NS5 marine group;D_6__uncultured Flavobacteriaceae bacterium;D_7__;D_8__;D_9__;D_10__;D_11__;D_12__;D_13__;D_14__
80f8bd0ce81ed2adf25b7c3467ad7966	8.84e-05	D_0__Bacteria;D_1__Proteobacteria;D_2__Gammaproteobacteria;D_3__Vibrionales;D_4__Vibrionaceae;D_5__Photobacterium;D_6__Photobacterium swingsii;D_7__;D_8__;D_9__;D_10__;D_11__;D_12__;D_13__;D_14__
e2b2b94123e42c7ea59d125164860af3	8.84e-05	D_0__Bacteria;D_1__Proteobacteria;D_2__Gammaproteobacteria;D_3__Vibrionales;D_4__Vibrionaceae;D_5__Vibrio
3b701e6f263877cd046138daced62467	8.33e-05	D_0__Bacteria;D_1__Bacteroidetes;D_2__Bacteroidia;D_3__Flavobacteriales;D_4__Flavobacteriaceae;D_5__Polaribacter 4
9672e6915915c6d28bbce4ae93abe38d	8.33e-05	D_0__Bacteria;D_1__Fibrobacteres;D_2__Chitinivibrionia;D_3__Chitinivibrionales;D_4__Chitinivibrionaceae;D_5__possible genus 03;D_6__uncultured bacterium;D_7__;D_8__;D_9__;D_10__;D_11__;D_12__;D_13__;D_14__
472ee104bdeed475c493da06016d76e5	7.94e-05	D_0__Bacteria;D_1__Bacteroidetes;D_2__Bacteroidia;D_3__Cytophagales;D_4__Cyclobacteriaceae;D_5__Fabibacter;D_6__uncultured bacterium;D_7__;D_8__;D_9__;D_10__;D_11__;D_12__;D_13__;D_14__
d67b0f8ccb6f94173fbc3a748fa30325	7.36e-05	D_0__Bacteria;D_1__Proteobacteria;D_2__Gammaproteobacteria;D_3__Vibrionales;D_4__Vibrionaceae;D_5__Vibrio
45fcc348b8f90575f19a371facfee4cf	7.31e-05	D_0__Bacteria;D_1__Tenericutes;D_2__Mollicutes;D_3__Mycoplasmatales;D_4__Mycoplasmataceae;D_5__uncultured;D_6__uncultured bacterium;D_7__;D_8__;D_9__;D_10__;D_11__;D_12__;D_13__;D_14__
20c14eb217697520dc78c10adddd668d	3.92e-05	D_0__Bacteria;D_1__Tenericutes;D_2__Mollicutes;D_3__Mycoplasmatales;D_4__Mycoplasmataceae;D_5__uncultured;D_6__uncultured bacterium;D_7__;D_8__;D_9__;D_10__;D_11__;D_12__;D_13__;D_14__
2c312d6434b16aae4ad8fdc8ae02045e	2.08e-05	D_0__Bacteria;D_1__Proteobacteria;D_2__Gammaproteobacteria;D_3__Vibrionales;D_4__Vibrionaceae;D_5__Photobacterium
fb21aef84fbecf127a7e4f628cb13fb2	1.83e-05	D_0__Bacteria;D_1__Proteobacteria;D_2__Gammaproteobacteria;D_3__Vibrionales;D_4__Vibrionaceae;D_5__Vibrio
bcf77a589f106fb86c8e25113b3f9f00	0	D_0__Bacteria;D_1__Proteobacteria;D_2__Alphaproteobacteria
8f9177cb86c4c54e83c72d84cdaac58b	0	D_0__Bacteria;D_1__Bacteroidetes;D_2__Bacteroidia;D_3__Flavobacteriales;D_4__Flavobacteriaceae;D_5__Polaribacter 4;D_6__uncultured Bacteroidetes bacterium;D_7__;D_8__;D_9__;D_10__;D_11__;D_12__;D_13__;D_14__
8cbc04819a15f4afb27c8f2cb870348b	0	D_0__Bacteria;D_1__Proteobacteria
b776abbce43a47b40f1909d21a931a61	0	D_0__Bacteria;D_1__Tenericutes;D_2__Mollicutes;D_3__Mycoplasmatales;D_4__Mycoplasmataceae;D_5__Mycoplasma;D_6__uncultured bacterium;D_7__;D_8__;D_9__;D_10__;D_11__;D_12__;D_13__;D_14__
061c3a9de3ff152220d022a6f744827a	0	D_0__Bacteria;D_1__Proteobacteria;D_2__Gammaproteobacteria;D_3__Oceanospirillales;D_4__Endozoicomonadaceae;D_5__Endozoicomonas
5bdff0c8efe5980f05f8872f4f4a91b1	0	D_0__Bacteria;D_1__Proteobacteria;D_2__Alphaproteobacteria
c218881090393164204935904b0e8320	0	D_0__Bacteria;D_1__Proteobacteria;D_2__Gammaproteobacteria;D_3__Oceanospirillales;D_4__Alcanivoracaceae;D_5__Alcanivorax;D_6__soda lake metagenome;D_7__;D_8__;D_9__;D_10__;D_11__;D_12__;D_13__;D_14__
c3aab48a304fde5254fbdb91187daed8	0	D_0__Bacteria;D_1__Proteobacteria;D_2__Gammaproteobacteria;D_3__Vibrionales;D_4__Vibrionaceae;D_5__Vibrio
7e2990930a49f6d81871e7d0df5a5ade	0	D_0__Bacteria;D_1__Bacteroidetes;D_2__Bacteroidia;D_3__Flavobacteriales;D_4__Flavobacteriaceae
cb97687fb5f7fa4b233e20dd7042739d	0	D_0__Bacteria;D_1__Proteobacteria;D_2__Gammaproteobacteria;D_3__Vibrionales;D_4__Vibrionaceae;D_5__Photobacterium;D_6__Photobacterium swingsii;D_7__;D_8__;D_9__;D_10__;D_11__;D_12__;D_13__;D_14__
322593f0eb44ff4a150c334c30bf98b4	0	D_0__Bacteria;D_1__Tenericutes;D_2__Mollicutes;D_3__Mycoplasmatales;D_4__Mycoplasmataceae;D_5__Mycoplasma;D_6__bacterium WH8-10;D_7__;D_8__;D_9__;D_10__;D_11__;D_12__;D_13__;D_14__
13646297630977884d8e985bb802b34d	0	D_0__Bacteria;D_1__Proteobacteria;D_2__Gammaproteobacteria;D_3__Vibrionales;D_4__Vibrionaceae;D_5__Photobacterium
1caac3d14cd4aad4082c256f82db486e	0	D_0__Bacteria;D_1__Proteobacteria;D_2__Alphaproteobacteria;D_3__Rhodospirillales;D_4__uncultured;D_5__uncultured bacterium;D_6__;D_7__;D_8__;D_9__;D_10__;D_11__;D_12__;D_13__;D_14__
68a8c241340d81fde622f22a1bb94335	0	D_0__Bacteria;D_1__Proteobacteria;D_2__Alphaproteobacteria;D_3__Rickettsiales;D_4__SM2D12;D_5__uncultured bacterium;D_6__;D_7__;D_8__;D_9__;D_10__;D_11__;D_12__;D_13__;D_14__
e54df8fbbca5fd490014933a10187ea6	0	D_0__Bacteria;D_1__Fusobacteria;D_2__Fusobacteriia;D_3__Fusobacteriales;D_4__Fusobacteriaceae;D_5__Propionigenium;D_6__uncultured bacterium;D_7__;D_8__;D_9__;D_10__;D_11__;D_12__;D_13__;D_14__
0045ba9867dabb4d4f0d5d8911480147	0	D_0__Bacteria;D_1__Proteobacteria;D_2__Alphaproteobacteria;D_3__Rickettsiales;D_4__Mitochondria;D_5__uncultured bacterium;D_6__;D_7__;D_8__;D_9__;D_10__;D_11__;D_12__;D_13__;D_14__
